# Supplementary material for: Primary Metabolism, Phenylpropanoids and Antioxidant Pathways Are Regulated in Potato as a Response to Potato virus Y Infection
Source: PLoS One. 2016 Jan 4;11(1):e0146135. doi: 10.1371/journal.pone.0146135 (PMC4738437; doi:10.1371/journal.pone.0146135)
Supplement: S1 Table — Amount of individual metabolite, normalised to internal standard is shown. (XLSX) [file pone.0146135.s004.xlsx]

## Sheet: lower leaves
Component name	S-1dpi-1	S-1dpi-2	S-1dpi-4	S-1dpi-5	N-1dpi-1	N-1dpi-2	N-1dpi-3	N-1dpi-4	NTN-1dpi-1	NTN-1dpi-2	NTN-1dpi-5	NTN-1dpi-6	S-3dpi-1	S-3dpi-2	S-3dpi-4	S-3dpi-5	N-3dpi-1	N-3dpi-3	N-3dpi-4	N-3dpi-5	NTN-3dpi-1	NTN-3dpi-4	NTN-3dpi-5	NTN-3dpi-6	S-6dpi-1	S-6dpi-2	S-6dpi-3	S-6dpi-6	N-6dpi-1	N-6dpi-2	N-6dpi-3	N-6dpi-4	NTN-6dpi-1	NTN-6dpi-3	NTN-6dpi-4	NTN-6dpi-6
? Propane-1,2-diol (2TMS) mz117 RT8.27 RI1032.5	0.0633354	0.0419426	0.036801	0.0515266	0.0565389	0.0522654	0.0820584	0.250115	0.0421892	0.0370929	0.0481605	0.048321	0.0552383	0.0798736	0.061831	0.0664832	0.0776846	0.0662905	0.0621981	0.0582828	0.0749306	0.0509442	0.0396104	0.131566	0.0941639	0.0840454	0.0874045	0.216283	0.0577102	0.0749266	0.0885871	0.136307	0.0656485	0.0869701	0.0896788	0.167832
?Butanoic acid 3TMS mz219 RT19.02 RI1427.1	0.0064652	0.0170312	0.0176375	0.00769706	0.00761898	0.00340663	0.00547823	0.00557091	0.00349682	0.00361514	0.00473207	0.00336634	0.00390684	0.00593952	0.00973718	0.00661404	0.00864715	0.0174336	0.00421104	0.01138	0.00441865	0.0101052	0.00578046	0.00415825	0.00378558	0.0087057	0.00578629	0.00343038	0.0161447	0.0092535	0.0116152	0.00806979	0.0268607	0.0206457	0.0153557	0.0113326
?Dodecanol 1TMS mz243 RT19.47 RI1448.7	0.0203498	0.0147491	0.0155014	0.0228197	0.0216067	0.012798	0.0174257	0.0273324	0.0192901	0.0145283	0.0240103	0.0259305	0.0250968	0.0181407	0.0167338	0.0213599	0.0102939	0.0128879	0.0200329	0.019207	0.0132201	0.0136781	0.0222422	0.0251333	0.0113003	0.0151847	0.0210583	0.022518	0.0103132	0.0148242	0.017742	0.0223985	0.0114982	0.0141007	0.0160195	0.0192241
?Galactinol 9TMS mz217 RT43.51 RI3078.7	0.130511	0.181959	0.302371	0.210293	0.197114	0.132287	0.28285	0.106255	0.137606	0.138702	0.165821	0.143517	0.155996	0.132913	0.33731	0.306245	0.0751351	0.270118	0.169256	0.289287	0.0921465	0.373317	0.178441	0.190383	0.0614883	0.258055	0.0973035	0.1452	0.206212	0.240503	0.170263	0.146531	0.193358	0.304661	0.230542	0.242009
?Putrescine 4TMS mz174 RT25.32 RI1747.2	0.245284	0.196383	0.164602	0.212811	0.178802	0.27538	0.157748	0.301887	0.391603	0.429367	0.259307	0.252862	0.168685	0.187097	0.149876	0.241441	0.233584	0.138368	0.33112	0.13431	0.342998	0.189337	0.201516	0.232254	0.136066	0.368717	0.177437	0.317474	0.246343	0.254809	0.140259	0.248093	0.114742	0.151187	0.249758	0.173205
3-cis-Caffeoylquinic acid 6TMS mz345 RT43.16 RI3046.4	0.0467019	0.0397802	0.247624	0.214848	0.0232681	0.0207175	0.237715	0.0086231	0.0159858	0.0212845	0.0229519	0.00655631	0.00791595	0.0189486	0.574447	0.386863	0.035078	1.16965	0.0286348	0.537562	0.0250395	1.04999	0.0370294	0.0436262	0.0111474	0.402772	0.016123	0.0392037	0.852904	1.09971	0.202129	0.140759	0.598792	1.32698	0.402113	0.297047
3-trans-Caffeoylquinic acid 6TMS mz324 RT44.44 RI3167.6	0.104191	0.0893112	0.243415	0.691334	0.0538571	0.0385431	0.256294	0.033259	0.0361584	0.0376398	0.0433148	0.0239128	0.0145925	0.0137623	1.16397	1.17933	0.0663766	1.35805	0.068711	1.5794	0.0561815	1.3211	0.0880561	0.178293	0.023063	0.421973	0.0362292	0.171293	1.71656	1.17095	0.46929	0.553188	1.29626	1.69866	0.891358	1.03011
4-Aminobutyric acid 3TMS mz304 RT21.36 RI1539.6	0.206713	0.181289	0.1348	0.35512	0.155555	0.125766	0.190056	0.146545	0.116213	0.200279	0.126938	0.148784	0.170338	0.137937	0.320322	0.440645	0.135686	0.306763	0.186757	0.36316	0.21163	0.456428	0.251183	0.221766	0.108611	0.439995	0.214585	0.243957	0.776357	0.355035	0.558149	0.490732	0.853344	0.545224	0.968859	0.414363
4-cis-Caffeoylquinic acid 6TMS mz307 RT43.37 RI3066.6	0.0352824	0.0217264	0.195801	0.167164	0.0219112	0.0163319	0.158937	0.00417736	0.00983782	0.0172919	0.0144005	0.00530576	0.00623723	0.0137222	0.513716	0.41782	0.0312791	0.860384	0.0224761	0.434504	0.0231149	0.876882	0.0287346	0.0365207	0.0156263	0.31223	0.0493417	0.0471634	0.607869	0.841803	0.17201	0.167456	0.458449	1.06902	0.327747	0.256081
4-trans-caffeoylquinic acid 6TMS mz307 RT45.03 RI3225.5	0.231555	0.114236	0.67934	1.8493	0.0908974	0.0580196	0.566501	0.013462	0.0285789	0.0478645	0.0461444	0.0101745	0.0109063	0.0103693	2.3343	2.67534	0.133026	2.24069	0.114148	3.09674	0.110147	2.5004	0.149597	0.407161	0.0179022	0.930008	0.0184373	0.206409	2.41611	2.13143	0.773602	0.835237	2.02218	2.68046	1.65066	2.01162
5-trans-caffeoylquinic acid 6TMS mz307 RT45.26 RI3247.0	0.013962	0.00500299	0.0219485	0.0369503	0.00385632	0.0033686	0.0143375	0.000709468	0.00139581	0.00388058	0.00216254	0.000741828	0.00117306	0.000865815	0.0833713	0.123463	0.0095382	0.114925	0.00355571	0.133341	0.0101558	0.1025	0.00526082	0.0114271	0.00427407	0.0291353	0.00152825	0.00898385	0.262138	0.174438	0.0174302	0.0206946	0.150707	0.213863	0.0786722	0.0435467
Adenosine 4TMS mz230 RT38.78 RI2662.8	0.074733	0.0620591	0.059182	0.0279462	0.0218157	0.0234327	0.0394489	0.0504778	0.0167276	0.015583	0.0105591	0.0080363	0.0374927	0.0461653	0.0720498	0.0288392	0.0768268	0.0921318	0.0587932	0.0423536	0.0311274	0.045672	0.0420915	0.0431777	0.0136551	0.0547732	0.0277404	0.011311	0.0758789	0.0461087	0.0931007	0.102912	0.0975327	0.0930762	0.0596796	0.056536
Alanine 2+3TMS	0.657543	1.12805	1.99698	0.297835	0.65083	0.532789	0.51566	2.59699	1.05648	0.711103	0.346123	2.75441	0.445975	0.218505	0.0327243	0.0106975	0.0891972	0.050158	0.896586	0.375874	0.0879124	0.0643351	1.22047	0.405385	0.072199	0.0482193	0.163626	0.0431623	0.0303643	0.0287612	0.0403169	0.0230465	0.443263	0.0756848	0.060678	0.205276
Alanine beta 3TMS mz248 RT19.20 RI1438.7	0.00645551	0.0139349	0.0138432	0.00620385	0.012798	0.00766624	0.0133529	0.00943503	0.00494127	0.00787866	0.0101874	0.014627	0.0113436	0.0204563	0.00574532	0.00546874	0.0094122	0.00551362	0.0116642	0.00651336	0.0116111	0.00751995	0.00903575	0.0112575	0.00689659	0.00625735	0.00534758	0.00541181	0.00785431	0.00459846	0.0051082	0.00594016	0.00675464	0.00539474	0.00407269	0.00517151
Aldopentose (1MEOX) 4TMS mz103 RT24.02 RI1676.4	0.0334909	0.0158165	0.0199295	0.0854597	0.0145148	0.0186738	0.0215763	0.0153594	0.021165	0.0195273	0.0179336	0.0143232	0.0132525	0.0162428	0.0885433	0.192289	0.0324241	0.129072	0.0181188	0.0867391	0.0320288	0.090344	0.0176716	0.0312191	0.0288369	0.132551	0.0332438	0.0585841	0.314209	0.233961	0.108987	0.118878	0.120515	0.1482	0.215609	0.145687
Aldopentose (1MEOX) 4TMS mz103 RT24.35 RI1693.7	0.0477896	0.0946274	0.0919415	0.0692964	0.0938965	0.0266647	0.0229852	0.0410057	0.0306487	0.0342652	0.0253689	0.0238492	0.0242277	0.028843	0.0751715	0.150964	0.05433	0.158893	0.0226677	0.0841714	0.0478506	0.0775444	0.0262536	0.0351113	0.0591071	0.0990539	0.0498025	0.0705053	0.228016	0.179455	0.104388	0.0989716	0.136859	0.127155	0.140754	0.115692
Aldopentose (1MEOX) 4TMS mz103 RT24.59 RI1707.7	0.353457	0.24086	0.330222	0.389844	0.414754	0.252291	0.388045	0.278448	0.408471	0.430025	0.393306	0.473718	0.314793	0.314741	0.405898	0.489007	0.349717	0.336816	0.248065	0.467834	0.483925	0.515777	0.325021	0.402079	0.266341	0.38905	0.189575	0.362839	0.490501	0.31227	0.292445	0.405388	0.45237	0.513517	0.514188	0.588009
Aldopentose (1MEOX) 4TMS mz217 RT24.20 RI1686.7	0.149242	0.074663	0.106233	0.33705	0.0601127	0.0897373	0.111404	0.0532373	0.0880015	0.0952812	0.0866338	0.0610862	0.0512872	0.0667547	0.412642	0.808163	0.168944	0.617849	0.0747643	0.365084	0.158909	0.442106	0.0811155	0.124317	0.134883	0.627314	0.145026	0.235477	1.41573	1.10479	0.500123	0.49823	0.622159	0.721565	0.97913	0.612961
Arbutin mz254 RT38.34 RI2626.9	0.050242	0.0460081	0.0578174	0.0546165	0.0639219	0.0421782	0.0573989	0.0295062	0.04335	0.0460544	0.0420255	0.0427491	0.0373548	0.0362045	0.0614042	0.0961698	0.0605327	0.0661869	0.0354667	0.0766882	0.0538737	0.0991397	0.0526581	0.0570383	0.067467	0.0807035	0.0417104	0.0628792	0.0705123	0.0669389	0.0377516	0.0417814	0.0778064	0.0918046	0.0606807	0.0756493
Ascorbic acid mz332 RT29.18 RI1939.1	1.08391	0.29308	0.103512	0.0371636	0.0127639	0.242153	0.117534	1.70768	0.0114384	0.0223361	0.0138338	0.0120648	0.791662	0.246207	0.0546991	0.0251001	0.665147	0.0912531	1.79372	0.123719	0.648787	0.0528239	0.24709	1.99956	0.387474	0.0528261	1.17895	0.740582	0.0649659	0.0246193	0.179742	0.328689	0.152325	0.070022	0.0427526	0.770427
Aspartic acid 3TMS mz218 RT21.29 RI1536.1	0.441283	0.591635	0.625468	0.479298	0.642416	0.455568	0.65897	0.539822	0.423964	0.445219	0.397616	0.787685	0.48059	0.360467	0.419787	0.506457	0.260647	0.268833	0.421274	0.410242	0.315791	0.30492	0.401017	0.569745	0.144576	0.209879	0.247277	0.219198	0.186939	0.206071	0.251893	0.268237	0.296347	0.319496	0.211856	0.42503
Butylamine 2TMS mz128 RT10.73 RI1111.5	0.0334309	0.0252812	0.0281157	0.0485592	0.0343646	0.0373444	0.0324554	0.0436306	0.0342755	0.0379583	0.030324	0.03675	0.0350086	0.0237297	0.0516651	0.0396565	0.0318787	0.0329502	0.0318077	0.0452838	0.0656067	0.0721675	0.0317644	0.0385957	0.0248189	0.00891303	0.0182242	0.0260029	0.0148729	0.00899293	0.0191973	0.021085	0.0210056	0.028682	0.0253042	0.0320874
Carbodiimide 2TMS mz171 RT7.18 RI997.8	0.251324	0.187315	0.223804	0.347126	0.23994	0.172395	0.192476	0.266228	0.251971	0.2955	0.22721	0.282533	0.256335	0.190367	0.273238	0.523774	0.237029	0.204005	0.177352	0.31293	0.169671	0.180718	0.190317	0.223417	0.164469	0.236049	0.262687	0.336119	0.194648	0.214405	0.136652	0.175774	0.240209	0.300929	0.207146	0.198441
Citric acid 4TMS mz465 RT27.00 RI1843.9	0.160953	0.517183	0.661614	0.163139	0.0848228	0.144058	0.717715	0.13219	0.0855197	0.13436	0.220908	0.236958	0.154145	0.143843	0.121009	0.0778474	0.173465	0.186075	0.218381	0.215361	0.143043	0.16676	0.349777	0.509837	0.176217	0.0606424	0.0740413	0.0502334	0.137821	0.0812425	0.116945	0.0740849	0.362311	0.227728	0.141691	0.181466
Dehydroascorbic acid 2MEOX mz157 RT27.45 RI1870.4	0.482774	0.85129	0.550674	0.421055	0.465735	0.288749	0.48588	0.556221	0.522263	0.432048	0.487013	0.467294	0.564059	0.51115	0.551061	0.241259	0.388436	0.894602	0.822032	0.862261	0.156226	0.62025	0.332616	0.322076	0.269836	0.423267	0.430936	0.19522	0.499419	0.337432	0.832214	0.858358	0.611471	0.896944	0.489368	0.607545
Disaccharide 8TMS (1MEOX) maltose mz361 RT40.51 RI2806.9	0.0764723	0.16844	0.14429	0.312951	0.0405946	0.0365119	0.129566	0.113071	0.0651323	0.0994283	0.112782	0.116501	0.0539242	0.0709084	0.248876	0.362984	0.0887716	0.497715	0.065885	0.273723	0.0536238	0.205062	0.096384	0.0448217	0.0511423	0.127175	0.0706519	0.0903559	0.775217	0.54169	0.232331	0.962166	0.674674	1.23725	0.7899	0.377804
Disaccharide 8TMS (1MEOX) mz361 RT41.12 RI2861.9	0.0387405	0.0292957	0.0398066	0.0343456	0.0318743	0.0225014	0.0514813	0.026101	0.029577	0.0267862	0.033978	0.0293186	0.0263521	0.0248203	0.0386522	0.0537425	0.0234693	0.050065	0.0291464	0.0466513	0.0253079	0.0503882	0.0313729	0.0371884	0.0224572	0.0506207	0.0218294	0.0297622	0.098191	0.0579329	0.0358346	0.0369877	0.0677403	0.0768608	0.0655909	0.04985
Disaccharide 8TMS (1MEOX) mz361 RT41.34 RI2881.1	0.0238573	0.0223812	0.0452548	0.0271266	0.0227537	0.0218314	0.0347157	0.0185501	0.0199999	0.0245673	0.0305634	0.0268609	0.0188136	0.0115299	0.0347797	0.0319992	0.0214346	0.0364333	0.0174945	0.0323675	0.0146324	0.0369543	0.0227827	0.0312336	0.0175936	0.0358132	0.0155153	0.0302106	0.0547131	0.0375638	0.0183505	0.0163801	0.0244596	0.049555	0.0401753	0.0275246
Disaccharide 8TMS (1MEOX) trehalose mz361 RT40.85 RI2837.3	0.198866	0.208894	0.261846	0.301564	0.176741	0.127866	0.265301	0.181743	0.179394	0.18023	0.210465	0.201222	0.153676	0.174557	0.28987	0.353343	0.144424	0.36754	0.169654	0.327164	0.138273	0.308329	0.200584	0.204158	0.110564	0.264442	0.127714	0.168206	0.553641	0.363627	0.234554	0.407451	0.441779	0.652939	0.47874	0.341189
Dopamine 4TMS mz174 RT31.05 RI2095.8	0.421186	0.348105	0.280236	0.38887	0.300377	0.282052	0.248189	0.181682	0.173508	0.31823	0.17901	0.0448176	0.348763	0.29216	0.511057	0.949694	0.385934	0.644819	0.242222	0.689049	0.311733	0.786604	0.267766	0.279129	0.472117	0.78878	0.374071	0.514781	0.856995	0.526241	0.383603	0.699889	0.597305	0.93035	0.51535	0.68169
Ethanolamine 3TMS mz174 RT15.40 RI1276.1	0.265455	2.33058e-05	0.382909	0.212435	0.362349	0.227864	0.302356	0.601975	0.447143	0.52762	0.443939	0.715094	0.391452	0.28949	0.299137	0.333969	0.157142	0.162546	0.254703	0.290681	0.23645	0.291423	0.375369	0.303818	0.221598	0.161879	0.303254	0.365081	0.356147	0.178097	0.2417	0.264979	4.09412e-05	0.280021	0.305509	0.428806
Fructose 5TMS mz133 RT28.26 RI1919.5	0.531065	0.120509	0.0785511	0.706998	0.0490057	0.230349	0.101503	0.0983872	0.376775	0.35327	0.172363	0.0964668	0.11411	0.211235	0.67202	0.949277	0.501761	0.747658	0.168626	0.6541	0.540811	0.684274	0.215069	0.399836	0.583243	3.38985	0.638872	0.885178	3.1186	2.92251	0.808305	1.00178	0.696662	0.767828	3.19279	0.983533
Fumaric acid 2TMS mz143 RT17.37 RI1356.1	0.24863	0.143122	0.222539	0.202419	0.111905	0.145905	0.260916	0.129563	0.21752	0.152389	0.176952	0.104525	0.215733	0.162916	0.398889	0.183465	0.203288	0.225733	0.246755	0.298444	0.230034	0.283573	0.323594	0.255219	0.202941	0.378782	0.27849	0.19792	0.315263	0.233298	0.690277	0.258329	0.544979	0.40768	0.778095	0.356575
Galactinol 9TMS mz204 RT43.30 RI3060.8	0.129185	0.111351	0.159796	0.721203	0.0630959	0.0770663	0.120924	0.0763805	0.0855996	0.0674598	0.053881	0.0455624	0.195137	0.123818	2.3873	3.44164	0.553199	2.35612	0.185842	2.60303	0.263456	2.09339	0.109404	0.310428	0.851445	2.44974	2.35642	2.05605	3.12999	3.19098	2.70047	3.19328	2.86613	3.50033	2.95204	3.23776
Galactonic acid 6TMS mz292 RT30.11 RI2033.7	0.077859	0.107771	0.169237	0.210866	0.0604839	0.0763998	0.18076	0.0773378	0.0704829	0.0744207	0.0896645	0.0875622	0.0505751	0.0599903	0.193515	0.192447	0.0920412	0.239567	0.0599404	0.220128	0.076161	0.250032	0.0851148	0.114813	0.0548306	0.160072	0.0569246	0.07163	0.256536	0.233644	0.198258	0.146901	0.278379	0.337033	0.255164	0.221234
Galactose/Mannose 5TMS mz160 RT28.40 RI1928	0.00315307	0.00702841	0.0130806	0.00556564	0.0108719	0.00458254	0.0108561	0.0126375	0.00391799	0.00295684	0.00724916	0.0132147	0.00649241	0.00374966	0.00239028	0.00111173	0.0283737	0.114674	0.00499699	0.00953313	0.0353095	0.0621212	0.00604836	0.00660153	0.000791364	0.00225676	0.039083	0.000138572	0.00954335	0.260551	0.105594	0.0896279	0.101702	0.108553	0.00335109	0.0886805
Glucopyranose [-H20] 4TMS mz232 RT26.11 RI1791.4	0.0520375	0.045904	0.0443467	0.0257445	0.0307614	0.0262305	0.0351793	0.0315233	0.0306546	0.0360476	0.0402894	0.0342547	0.0385731	0.0289611	0.0338065	0.0358659	0.0400406	0.0296772	0.0298623	0.0304805	0.0391885	0.0273968	0.0353296	0.0301903	0.0321129	0.0381064	0.0354632	0.0343123	0.0459045	0.0405999	0.028925	0.027367	0.0362389	0.0352624	0.028677	0.0334331
Glucose (1MEOX) 5TMS mz217 RT28.79 RI1951.5	0.617531	0.142493	0.0976378	0.860111	0.0794418	0.169446	0.115079	0.125434	0.448213	0.344789	0.130043	0.112997	0.156398	0.301497	1.08866	1.6462	0.744404	1.52484	0.259123	0.970345	0.827132	1.11888	0.292188	0.625014	0.751062	5.23175	1.04537	1.68911	2.21262	2.30808	1.64903	2.22721	1.16964	1.78996	2.26463	1.78732
Glutamic acid 3TMS mz128 RT23.22 RI1632.6	0.179788	0.543013	0.834156	0.742244	0.211739	0.318708	0.751644	0.726212	0.260956	0.391972	0.406416	1.03503	0.25186	0.325881	0.876682	0.946152	0.300019	0.745518	0.541155	1.09388	0.274819	0.928023	0.392476	0.464157	0.192473	0.581189	0.240551	0.347046	0.657949	0.566487	0.436959	0.461961	0.767536	0.722927	0.561685	0.989638
Glutaric acid, 2-oxo- (1MEOX) 2TMS mz198 RT22.39 RI1588.8	0.0990675	0.083147	0.118631	0.231003	0.0278481	0.0761385	0.112625	0.0330653	0.033151	0.0469787	0.0452897	0.0430956	0.028449	0.0306748	0.237087	0.198673	0.103791	0.719728	0.0357489	0.265027	0.0897727	0.318484	0.0351048	0.0695068	0.0367733	0.0947189	0.0244972	0.0263539	0.425101	0.861251	0.441116	0.247156	0.730745	0.670528	0.655757	0.309028
Glyceric acid 3TMS mz133 RT17.19 RI1348.9	0.343941	0.408388	0.283662	0.612276	0.118766	0.190183	0.3079	0.211823	0.257236	0.255246	0.160238	0.0787427	0.334353	0.464509	0.834774	0.475801	0.518545	0.751705	0.354479	0.994093	0.382636	0.971594	0.379894	0.401946	0.313647	0.654347	0.30095	0.308036	0.717857	0.50116	0.876644	0.783794	0.917762	0.879321	0.96167	0.916709
Hexose-6-P (fructose/mannose MP) mz315 RT34.86 RI2359.5	0.0207832	0.0154957	0.0308062	0.05739	0.00657399	0.00975147	0.0219449	0.00265124	0.00486521	0.0101012	0.014794	0.0064106	0.00328507	0.00221669	0.0451062	0.0659283	0.0215239	0.0459917	0.0045626	0.0422791	0.0121201	0.0377133	0.00512806	0.0171749	0.00580595	0.0275863	0.00779354	0.0118589	0.0574348	0.0777198	0.0219996	0.0307902	0.0411058	0.0647655	0.0349067	0.0288028
Hexose-6-P (Glucose MP) 6TMS mz387 RT35.02 RI2370.1	0.0466609	0.0395474	0.0790829	0.165155	0.0128854	0.0217499	0.0520568	0.00432834	0.00918491	0.0250672	0.0337395	0.0164365	0.00485899	0.00456741	0.10602	0.173458	0.0411056	0.113236	0.00969617	0.106703	0.0234603	0.0925588	0.0105363	0.0387479	0.0107551	0.0676982	0.0161773	0.0258339	0.128616	0.184869	0.0435339	0.0654892	0.084526	0.155533	0.0786711	0.0613355
Hexose-6-P (Mannose/glucose BP) mz387 RT35.27 RI2389.0	0.00724347	0.00706387	0.0126373	0.0286792	0.00212206	0.00391357	0.00857472	0.000751797	0.00156142	0.00432919	0.00601879	0.00297139	0.000889136	0.000888946	0.0190644	0.0308469	0.00716699	0.020349	0.00176264	0.0202461	0.00462167	0.0161943	0.00177803	0.00695397	0.00243599	0.0126599	0.00304888	0.00450572	0.0231904	0.0338807	0.00772109	0.0129654	0.01507	0.0260465	0.0145642	0.0104752
Homoserine 3TMS mz218 RT19.80 RI1464.4	0.0070816	0.0138099	0.0234546	0.00511458	0.0110187	0.00450961	0.0161751	0.017973	0.00903341	0.00387264	0.00587287	0.029164	0.016102	0.00258722	0.00338032	0.00201027	0.000136645	0.00152312	0.0196197	0.00312655	0.000145991	0.0014606	0.0124074	0.0190106	0.000150062	0.00122313	0.00458604	0.00243689	0.000769801	0.00131619	0.00247934	0.00189656	0.000639807	0.000893031	0.00219051	0.00246731
Inositol, myo- 6TMS mz265 RT31.49 RI2124.6	0.436788	0.790265	1.01357	1.01123	0.823981	0.632887	1.15174	0.737155	0.59786	0.454427	0.640661	0.842979	0.701205	0.535123	1.05969	0.722128	0.867353	0.659525	0.932366	1.19288	0.7662	1.37384	0.877673	1.12834	0.922872	1.34948	0.971822	1.13646	0.446534	0.342021	0.755379	0.97812	0.63765	0.764887	0.557579	1.06945
Isoleucine 2TMS mz158 RT16.22 RI1309.3	0.0459689	0.00156287	0.0488907	0.0506044	0.0554065	0.00953463	0.00607222	0.0791347	0.017926	0.0023426	0.00191386	0.0900228	0.028537	0.00098133	0.107204	0.0930817	0.000112108	0.0103277	0.0235254	0.138345	4.63393e-05	0.00382999	0.0164202	0.0526461	4.46509e-05	0.000130007	0.0150222	0.00803846	0.00322986	0.00789595	0.0202897	0.0467959	0.0298664	0.0236688	0.0706538	0.309215
Leucine 2TMS mz158 RT15.70 RI1288.3	0.0253832	0.00109643	0.0250824	0.029287	0.016233	0.00373827	0.00386601	0.0382577	0.00762417	0.00142051	0.00134472	0.0611264	0.006131	3.92711e-05	0.063323	0.0482516	0.00019226	0.00430168	0.0061332	0.0792532	5.23029e-05	0.00374918	0.00613909	0.0194003	0.000173137	0.000203565	0.00456474	0.00269354	0.00157437	0.0019897	0.0101525	0.0121314	0.00952951	0.00451266	0.0178865	0.123268
Lyxonic acid 5TMS mz292 RT26.18 RI1795.3	0.117352	0.111961	0.183419	0.262563	0.0742744	0.0929527	0.160346	0.0561159	0.0773303	0.0870467	0.0999073	0.0767117	0.0539349	0.0624803	0.304277	0.434791	0.132783	0.420799	0.0522967	0.365472	0.10171	0.35729	0.0858712	0.141663	0.0685144	0.258876	0.0631595	0.0876351	0.53504	0.511493	0.234317	0.163331	0.399448	0.488634	0.443461	0.313832
Maleic acid 2TMS mz245 RT16.42 RI1317.9	0.29577	0.157423	0.256007	0.373878	0.123669	0.181124	0.34142	0.209515	0.271805	0.186375	0.238164	0.12944	0.291421	0.226208	1.15715	0.604838	0.26821	0.785255	0.336986	0.949807	0.293506	0.878742	0.489733	0.460235	0.494073	0.771737	0.578956	0.333683	1.06408	0.86924	1.7278	0.902026	1.64822	1.30667	1.62936	1.33055
Malic acid 3TMS mz335 RT20.70 RI1509.5	1.86133	0.749882	1.11499	2.6974	0.463855	1.1021	1.35302	0.905864	1.13543	0.989517	1.0999	0.647887	1.37974	1.48024	3.1791	3.30637	2.24826	2.86706	1.31555	3.54087	2.05827	2.99919	1.97732	2.30034	2.64588	2.96758	2.60201	2.03534	2.68884	3.15961	3.70223	3.93577	2.94835	2.96205	2.70086	3.50655
Malic acid, 2-methyl- 3TMS mz247 RT20.27 RI1487.2	0.0457278	0.0932246	0.146796	0.0860989	0.0456311	0.055797	0.146441	0.0767503	0.0456318	0.0435022	0.0779768	0.0620441	0.0846649	0.0854317	0.096516	0.0447047	0.0966547	0.0612121	0.118299	0.0946108	0.0845729	0.109911	0.137806	0.114261	0.0734366	0.110486	0.084064	0.0579879	0.0925022	0.0463506	0.14233	0.116738	0.160384	0.130906	0.0944555	0.129939
Melezitose 11TMS mz361 RT47.35 RI3460.7	0.0365163	0.0413136	0.0646048	0.0108693	0.0317416	0.0149519	0.0391526	0.0116463	0.0166269	0.0166907	0.0197247	0.00742314	0.0156997	0.0198069	0.0311784	0.0167494	0.00356942	0.021315	0.0322956	0.0305278	0.00884305	0.0274602	0.021942	0.0156748	0.00616049	0.0237225	0.0092533	0.0201376	0.020186	0.0231379	0.0149382	0.0138168	0.0270516	0.0366655	0.0250099	0.0300527
Phenylalanine 2TMS mz218 RT23.25 RI1634.5	0.198696	0.327178	0.448054	0.366646	0.212242	0.23429	0.421677	0.319275	0.173414	0.224059	0.222036	0.443963	0.185142	0.212196	0.583075	0.646222	0.200887	0.621059	0.329649	0.699129	0.317502	0.715363	0.270593	0.343997	0.130603	0.344042	0.149819	0.224625	0.61677	0.466363	0.478106	0.494058	1.09788	1.0041	0.725744	0.835161
Phosphoric acid 3TMS mz 211 RT15.82 RI1293.1	0.488003	0.222733	0.325578	0.538478	0.161954	0.340386	0.352325	0.0807941	0.185628	0.152457	0.485691	0.421412	0.0740745	0.0577497	0.539445	0.51815	0.290736	0.268805	0.0887088	0.520951	0.301592	0.526144	0.0824515	0.642394	0.244536	0.250185	0.142002	0.212152	0.14784	0.282691	0.223007	0.112331	0.287412	0.316454	0.185757	0.688711
Proline 2TMS mz142 RT16.22 RI1309.4	0.0133169	0.000609516	0.01008	0.0299846	0.0120497	0.00179003	0.000843944	0.0460581	0.00329791	0.000798898	0.000740199	0.0659138	0.00316265	0.00057805	0.0236897	0.0152259	0.000276381	0.000714616	0.00239972	0.0835288	0.000274352	0.000641174	0.00170397	0.024606	0.000277831	0.000165851	0.00132763	0.000863398	0.000593137	0.000769629	0.00157016	0.00217683	0.00111778	0.00119344	0.00232995	0.0884437
Pyroglutamic acid 2TMS mz258 RT21.21 RI1531.8	0.379678	0.478258	0.43606	0.224054	0.263176	0.295415	0.406036	0.16685	0.174746	0.242865	0.347988	0.25425	0.220927	0.198119	0.342531	0.257232	0.247663	0.236344	0.275029	0.274473	0.258893	0.288338	0.235926	0.189045	0.159432	0.232491	0.191731	0.163134	0.217946	0.222895	0.246547	0.193648	0.260277	0.233356	0.245266	0.253242
Pyruvic acid (1MEOX) (1TMS) mz174 RT9.82 RI1081.9	0.245992	0.351776	0.328074	0.134872	0.238416	0.216035	0.334859	0.261599	0.197913	0.228354	0.131727	0.177705	0.181066	0.222253	0.106221	0.0947633	0.313978	0.209461	0.210865	0.143563	0.244036	0.188118	0.207855	0.238381	0.134649	0.0904443	0.0716679	0.05695	0.136976	0.122427	0.279644	0.316493	0.263851	0.376871	0.323032	0.232967
Quinic acid 5TMS mz255 RT27.82 RI1892.8	0.601036	0.926893	1.07942	2.33607	0.561101	0.564594	1.21435	0.639621	0.910315	0.768955	0.691209	0.698454	0.632926	0.757187	3.11027	2.79022	1.09555	2.70146	0.96752	3.01255	1.03916	2.59542	1.09759	1.22524	0.958216	2.69231	0.869555	1.63533	1.34447	1.85408	1.86909	2.05926	1.61816	2.51113	1.73248	2.08776
Ribitol 5TMS mz217 RT25.45 RI1754.6	0.108339	0.14057	0.158246	0.158318	0.0859562	0.0851872	0.156966	0.0955713	0.110756	0.158478	0.120192	0.0759648	0.159358	0.167803	0.305627	0.248221	0.147658	0.301051	0.132735	0.249482	0.163737	0.194046	0.144592	0.107612	0.202665	0.390691	0.17269	0.199097	0.348425	0.233943	0.249175	0.26751	0.334545	0.39168	0.345434	0.21961
Salicylic acid-glucopyranoside 5TMS mz267 RT38.26 RI2620.0	0.00917868	0.0315793	0.0305972	0.0406086	0.00484299	0.008	0.0298626	0.00509731	0.00625761	0.00845139	0.0188482	0.00925509	0.00517203	0.00463023	0.0551961	0.0930899	0.0197385	0.125984	0.00396523	0.0747013	0.00996755	0.0489517	0.016317	0.0142726	0.00983017	0.0549866	0.00858796	0.0121201	0.153512	0.124543	0.041666	0.0388307	0.113773	0.127019	0.068219	0.0600143
Serine 3TMS mz204 RT17.86 RI1375.6	0.486435	1.45181	1.36205	0.731888	0.974419	0.615426	1.22223	1.39822	0.810842	0.674403	0.618338	1.19487	0.965315	0.670387	0.844824	0.725511	0.348581	0.499352	1.79608	1.01786	0.424973	0.52717	1.0047	1.51424	0.0405948	0.927399	0.838111	0.634284	0.266867	0.379648	0.622005	0.695527	0.405658	0.562561	0.551246	0.863837
Shicimic acid 4TMS mz204 RT26.80 RI1831.4	0.705986	0.981024	1.01132	0.895882	0.431842	0.450492	1.09008	0.562379	0.602817	0.717643	0.714187	0.823324	0.527926	0.691222	1.11114	0.856901	1.52305	1.26647	0.883388	1.20408	1.35335	1.31485	0.826242	0.912812	0.921536	1.24797	0.603997	0.807061	1.59305	0.938479	0.936818	1.30833	1.36783	1.47475	1.27946	1.11441
Succinic acid 2TMS mz247 RT16.62 RI1325.5	0.159244	0.117639	0.126599	0.108492	0.0640817	0.0697906	0.140593	0.0829905	0.0785468	0.0927374	0.0934865	0.0919476	0.0722494	0.0843924	0.101335	0.086122	0.0938285	0.109136	0.0882614	0.103007	0.104228	0.0918895	0.116938	0.113462	0.0527474	0.0742847	0.0543612	0.0540149	0.125907	0.141053	0.0843312	0.0810285	0.115594	0.124131	0.135678	0.110096
Sucrose mz451 RT39.28 RI2705.8	1.39411	1.58994	1.45094	1.39709	1.06421	0.829296	1.23925	1.20055	1.04717	1.2805	0.777367	1.15616	1.54316	1.65334	1.63756	1.65986	1.58727	2.47651	1.51815	2.49059	1.2923	2.25337	1.30027	1.63054	1.08518	2.3232	1.43351	1.2578	2.72886	2.77412	2.26037	3.00549	2.48435	3.31182	2.59201	2.45911
Threitol 4TMS mz217 RT21.05 RI1524.6	0.0128961	0.023438	0.0276573	0.0132833	0.0185519	0.0130002	0.0243563	0.0221464	0.016969	0.0165498	0.0188021	0.0264085	0.0167185	0.0203415	0.0140489	0.00820249	0.0188531	0.00843136	0.020857	0.0104192	0.0149271	0.00960721	0.0183227	0.0171827	0.0147274	0.0142523	0.0119679	0.0127871	0.00469676	0.00567611	0.00895787	0.00856216	0.0069538	0.00859815	0.00788828	0.00886332
Threonic acid 4TMS mz292 RT22.28 RI1583.1	0.200672	0.211998	0.298394	0.40777	0.0856489	0.111229	0.262448	0.114804	0.0938894	0.114199	0.145731	0.127675	0.0701049	0.1123	0.403839	0.43973	0.238016	0.422293	0.0959225	0.519455	0.136121	0.558066	0.166975	0.161297	0.110265	0.259353	0.0758881	0.0823176	0.608162	0.333674	0.252329	0.179892	0.574004	0.655292	0.33306	0.354247
Threonine 3TMS mz218 RT18.47 RI1400.4	0.144867	0.291529	0.28605	0.152107	0.314689	0.145475	0.281724	0.354799	0.140867	0.161741	0.166642	0.346017	0.288669	0.241203	0.209288	0.211845	0.0887833	0.148368	0.451703	0.246711	0.117661	0.171492	0.204435	0.21635	0.0488592	0.121798	0.159833	0.121379	0.119592	0.108944	0.145207	0.185104	0.202955	0.194883	0.190806	0.227281
Tryptophan 3TMS mz202 RT33.13 RI2235.8	0.183715	0.139594	0.379059	0.131876	0.0991312	0.227022	0.498857	7.38676e-05	0.0239123	0.174047	0.0539706	0.0102324	0.0134932	0.00520695	1.27293	1.62528	0.0304956	1.32703	0.157425	0.942306	0.0639348	1.65766	0.0846264	0.0370385	4.85657e-05	1.33435	0.00378381	0.00553412	1.66249	1.56256	0.59298	0.364859	1.61633	1.78815	1.78466	1.11207
Unknown mz103 RT20.39 RI1492.6	0.0479665	0.0112258	0.0280092	0.0410935	0.0173719	0.0189673	0.0447883	0.0153722	0.0272539	0.0205999	0.019523	0.0197667	0.0147307	0.0207591	0.0406344	0.0423892	0.0685857	0.0420357	0.0140609	0.0424919	0.171867	0.0442826	0.0427497	0.15708	0.0598773	0.050524	0.033309	0.141913	0.0523559	0.0433871	0.0355588	0.051382	0.0580722	0.0662127	0.0592743	0.0592999
Unknown mz114 RT34.19 RI2311.6	0.00448079	0.00281996	0.00301209	0.00424118	0.00342179	0.00257122	0.00283721	0.0032875	0.00353544	0.00380943	0.00309257	0.0028349	0.00329534	0.0026689	0.0043765	0.00451494	0.00325066	0.00419049	0.00265383	0.00485519	0.00338844	0.0040398	0.00287325	0.00360652	0.00347924	0.00397693	0.00270387	0.00422799	0.00439492	0.00411197	0.00319195	0.00308921	0.00342353	0.00415198	0.00405731	0.00359623
Unknown mz117 RT14.99 RI1259.3	0.00572934	0.00416086	0.00472536	0.789901	0.00649078	0.00527997	0.00812707	1.15273	0.00397023	0.00377915	0.00528162	1.07213	0.00577653	0.00802231	0.00688602	0.835909	0.00714595	0.00657702	0.0058683	0.831652	0.00669981	0.00488704	0.00452014	1.00297	0.00866945	0.00845686	0.00939628	0.935242	0.00603356	0.00697852	0.00834749	0.806026	0.00857234	0.00896177	0.00899629	0.856486
Unknown mz117 RT23.04 RI1623.2	0.0139326	0.0101583	0.0121042	0.0244748	0.00406398	0.00494687	0.0115797	0.00823976	0.00624454	0.00730355	0.0102954	0.00922099	0.00771038	0.0092254	0.0274263	0.0382202	0.0100684	0.0353813	0.00585679	0.034003	0.00716557	0.0270371	0.00964427	0.0104091	0.0070145	0.0259713	0.00722387	0.0109196	0.0489591	0.0297812	0.0259198	0.0199962	0.044383	0.0427879	0.039075	0.033728
Unknown mz117 RT26.29 RI1800.7	0.0119158	0.0155729	0.0222394	0.0125049	0.0191553	0.0147341	0.0181802	0.0237809	0.0221213	0.0197323	0.0209492	0.030261	0.0163811	0.0174103	0.0105982	0.00768315	0.013071	0.00494448	0.0143126	0.0124429	0.0101386	0.00992695	0.018058	0.0198701	0.0119488	0.00965052	0.0075561	0.0145068	0.00288564	0.00366822	0.00552221	0.00581655	0.00530107	0.00670959	0.0049085	0.0111132
Unknown mz119 RT36.53 RI2484.9	0.00369048	0.00232395	0.00380765	0.00298414	0.00292249	0.00228166	0.00326037	0.00248925	0.001783	0.00240794	0.00220594	0.0018893	0.00310362	0.00291303	0.00307787	0.00297793	0.00295809	0.00270527	0.00319564	0.00308826	0.00364567	0.00284418	0.00337985	0.00329162	0.00253538	0.00297475	0.00255857	0.00342554	0.0026017	0.00286168	0.00289794	0.00287394	0.00296702	0.0027048	0.00281352	0.00268589
Unknown mz133 RT25.07 RI1733.8	0.00713773	0.0165871	0.0305185	0.0129667	0.0230333	0.0180892	0.0256695	0.0167418	0.0352348	0.0298432	0.0344111	0.0407283	0.0267805	0.0346392	0.0211622	0.0167207	0.00860439	0.0145771	0.0172514	0.0185702	0.0117463	0.0214489	0.0274794	0.00721268	0.0139045	0.0198724	0.0101311	0.0107937	0.0160808	0.0120909	0.0127013	0.0140799	0.0259627	0.0266132	0.0192651	0.0153842
Unknown mz133 RT26.69 RI1823.9	0.0152673	0.00637946	0.0156729	0.0403962	0.000304978	0.0100736	0.0267879	0.0198966	0.0158722	0.00823806	0.014589	0.0147557	0.00681488	0.00720442	0.0340407	0.0321929	0.0113773	0.0234075	0.00764595	0.0548814	0.00593879	0.0225406	0.0187243	0.0147194	0.0115881	0.0161534	0.0140749	0.0180805	0.0195954	0.0219097	0.0351503	0.0397419	0.0233637	0.0258522	0.0225685	0.0422991
Unknown mz133 RT37.26 RI2541.8	0.0250108	0.000211319	0.0207305	0.0205318	0.0219449	0.0150002	0.02068	0.0189091	0.0143006	0.0158803	0.0208761	0.0216676	0.0199629	0.0163629	0.0216624	0.0212373	0.0209722	0.0219037	0.0203037	0.0225331	0.0198011	0.0215826	0.0208912	0.0240785	0.018803	0.0200491	0.0191805	0.0221874	0.0215283	0.0221992	0.020405	0.0204603	0.021529	0.0216778	0.0210739	0.0208899
Unknown mz135 RT39.71 RI2740.7	0.00605611	0.00384368	0.0049254	0.00416301	0.00542386	0.00443506	0.00648228	0.00220662	0.0033328	0.00455153	0.00525081	0.00501359	0.00407586	0.00265739	0.00548463	0.00756444	0.00448633	0.006499	0.00489626	0.00698996	0.00667059	0.00819853	0.00456155	0.0074155	0.00346352	0.00455107	0.00211857	0.00360405	0.00986466	0.00743145	0.00309736	0.00360255	0.00607369	0.00917569	0.00817593	0.00614458
Unknown mz142 RT13.19 RI1189.6	0.0386569	0.029877	0.0323235	0.0469669	0.0339001	0.0371059	0.0359443	0.0524896	0.0401135	0.045354	0.0424693	0.0444704	0.0357797	0.0274519	0.0504763	0.0437665	0.0346367	0.0407353	0.0314523	0.0497935	0.0619399	0.0703493	0.0325328	0.0456542	0.0306994	0.0138911	0.0209358	0.0359077	0.0165988	0.0151761	0.0233186	0.0228182	0.0282506	0.0360818	0.0308941	0.0379656
Unknown mz149 RT37.34 RI2547.4	0.00234131	0.000476421	0.00154094	0.00198052	0.00164951	0.00688376	0.00131969	0.00304908	0.00148207	0.00119371	0.00196385	0.00415066	0.00140094	0.00268006	0.00156571	0.00333153	0.0077763	0.00923872	0.00254005	0.00314707	0.00769515	0.000932956	0.00238335	0.003338	0.00774372	0.00152007	0.00190454	0.0033557	0.00871842	0.00104183	0.00133365	0.00325353	0.00832221	0.000917943	0.00206878	0.00327875
Unknown mz155 RT20.24 RI1485.7	0.0277412	0.0447329	0.0686636	0.0233775	0.0466753	0.0132397	0.0476001	0.0529732	0.0339284	0.0145014	0.0164252	0.103743	0.0564928	0.00707613	0.0132354	0.0247278	0.00159473	0.00710173	0.0821165	0.0167594	0.0050076	0.00580048	0.0402432	0.0875628	0.00141488	0.00396717	0.0242985	0.0224387	0.0037156	0.00675115	0.0144608	0.0150188	0.0127729	0.00864943	0.0142748	0.021085
Unknown mz157 RT24.92 RI1725.7	0.36954	0.351152	0.330683	0.280932	0.368504	0.290396	0.324849	0.361243	0.229456	0.246166	0.286719	0.280131	0.348014	0.340525	0.302635	0.298852	0.343253	0.283123	0.33182	0.296513	0.435442	0.305326	0.37754	0.341501	0.373776	0.296151	0.291156	0.338349	0.290236	0.279601	0.292632	0.286614	0.318766	0.318408	0.292245	0.300791
Unknown mz157 RT36.08 RI2450.6	0.00435271	0.00394224	0.00446965	0.0044472	0.00325421	0.00256959	0.00396452	0.00373848	0.0031346	0.00356196	0.0038078	0.00402215	0.00464935	0.00410749	0.0062892	0.00520114	0.00487415	0.00528917	0.0044467	0.00520333	0.00352857	0.00467334	0.00380173	0.00396415	0.0041596	0.00969176	0.00501456	0.00603892	0.007035	0.00424211	0.00546107	0.00696847	0.00738674	0.00685275	0.00551415	0.00489831
Unknown mz157 RT36.17 RI2457.5	0.0351887	0.0311966	0.0340478	0.035208	0.0269059	0.0179603	0.0329148	0.0385794	0.029549	0.030332	0.0326972	0.0314401	0.039917	0.0319039	0.0484349	0.0374944	0.0363837	0.0362703	0.0383836	0.0415339	0.0314834	0.0383591	0.0299983	0.03407	0.0311219	0.0622505	0.0375535	0.0450211	0.0467441	0.0301752	0.0422694	0.0472944	0.0488338	0.0470802	0.0354771	0.0396396
Unknown mz174 RT12.51 RI1167.7	0.0372061	0.0242701	0.0262758	0.0494033	0.0310389	0.0372944	0.0332644	0.0492246	0.0416433	0.050514	0.0387272	0.0528182	0.0340717	0.0205193	0.0529898	0.0443402	0.0290208	0.0253312	0.0325339	0.0642482	0.064923	0.075482	0.0338116	0.0432907	0.0136635	0.00641759	0.0140397	0.0202028	0.00405333	0.00514553	0.00917398	0.00984358	0.00795613	0.0118037	0.00912941	0.0289483
Unknown mz174 RT26.89 RI1836.8	0.181039	0.184156	0.198918	0.173644	0.17627	0.17579	0.220644	0.167681	0.176091	0.207789	0.181693	0.143981	0.186059	0.18223	0.247207	0.188108	0.201741	0.259395	0.200391	0.155963	0.218217	0.267402	0.186527	0.17625	0.178927	0.343647	0.177674	0.196671	0.338844	0.297722	0.244254	0.210578	0.286793	0.30594	0.271111	0.19675
Unknown mz175 RT37.91 RI2591.9	0.0053426	0.0054993	0.00712554	0.00294172	0.00485103	0.0029322	0.0048552	0.00314305	0.00349175	0.0028769	0.00486248	0.00270991	0.00346032	0.00279749	0.0035933	0.00369562	0.00778975	0.00245377	0.00400108	0.00483084	0.00549134	0.0026591	0.00361428	0.00526501	0.00322145	0.00360653	0.00270585	0.00419891	0.00495554	0.00396307	0.00240732	0.00358736	0.00442788	0.00433825	0.0031675	0.00479057
Unknown mz175 RT38.16 RI2611.6	0.010609	0.00545978	0.00650431	0.0128841	0.00591264	0.00430861	0.00671558	0.0065548	0.00872435	0.00836617	0.00601118	0.00484201	0.0113959	0.00831141	0.022134	0.0199171	0.00957222	0.0230146	0.00953509	0.0180882	0.00695209	0.0162412	0.00806611	0.00761862	0.0106636	0.0354458	0.0136474	0.0161918	0.0351185	0.0247283	0.0186047	0.0223823	0.03036	0.0319588	0.0264305	0.0182863
Unknown mz184 RT17.08 RI1344.3	0.0130649	0.0503576	0.0192711	0.00941616	0.0145031	0.0579882	0.0162773	0.0116702	0.0131219	0.0251278	0.0121909	0.0105791	0.0153799	0.0152983	0.0111921	0.00879121	0.0129489	0.0130313	0.0107793	0.00956046	0.0144133	0.0139562	0.0212098	0.0119309	2.88459e-05	0.0135533	0.0107516	0.00703997	2.39106e-05	0.0131087	0.010418	0.0141535	0.0155082	0.0135978	0.00967438	0.0178319
Unknown mz184 RT7.81 RI1017.7	0.0639776	0.0834498	0.0690417	0.0587019	0.0501502	0.0604761	0.0658435	0.0517896	0.0593543	0.0596056	0.059967	0.0458129	0.0600398	0.0601983	0.103473	0.0739423	0.000354174	0.103769	0.0751697	0.0902114	0.00049113	0.106268	0.0663231	0.0483484	0.0856699	0.0923025	0.057302	0.0418967	0.11644	0.0942833	0.0982266	0.0811281	0.124577	0.125919	0.110738	0.0960103
Unknown mz191 RT41.20 RI2869.4	0.0410972	0.0260923	0.0422161	0.0475116	0.0199344	0.0240226	0.0451281	0.0115892	0.0236446	0.0247398	0.0245634	0.0169869	0.0192783	0.0160201	0.0678845	0.0889009	0.0355756	0.111654	0.0222412	0.0836959	0.0420562	0.0935922	0.0277416	0.0499644	0.0291802	0.0810275	0.0290674	0.0439434	0.127615	0.116855	0.0536053	0.0547447	0.0999319	0.131702	0.122582	0.091528
Unknown mz191 RT42.97 RI3028.9	0.0219415	0.00904655	0.0128397	0.0114272	0.0072542	0.00829756	0.0136105	0.00671864	0.0132148	0.0109185	0.00980105	0.00729712	0.0112022	0.0105695	0.0219499	0.019982	0.0159951	0.0172751	0.0132194	0.0216446	0.01632	0.0291516	0.0163827	0.0216191	0.0137494	0.0372999	0.0141944	0.0242144	0.0213118	0.0127438	0.0246385	0.0291862	0.0228015	0.0238551	0.0201834	0.0365089
Unknown mz196 RT16.81 RI1333.2	0.0177895	0.0187207	0.0186724	0.0167887	0.016096	0.0151984	0.0162017	0.00981689	0.0106621	0.0122779	0.0109757	0.00877551	0.0173636	0.0147604	0.0230076	0.0194904	0.0135397	0.0233251	0.0138097	0.0180002	0.0119915	0.0235268	0.0145305	0.00921483	0.0118124	0.0196954	0.0127396	0.00808885	1.6382e-05	0.024544	0.0169614	0.0133893	0.0170354	0.0221966	0.0273649	0.0141894
UNknown mz201 RT21.43 RI1543.0	0.00127932	0.00645186	0.00626611	0.00581058	0.00218234	0.00173239	0.00680246	0.00461687	0.00173508	0.00467798	0.00764562	0.00542862	0.00355579	0.00663439	0.00843813	0.0079824	0.0110053	0.00908639	0.00643951	0.00918103	0.00739384	0.00813639	0.0049077	0.00389127	0.00781456	0.0109902	0.00400974	0.00484147	0.0105232	0.0082068	0.00780114	0.00515197	0.00990768	0.00506455	0.00608485	0.0110556
Unknown mz204 RT29.08 RI1968.9	2.28607	1.77297	1.62496	2.03401	2.16477	1.93231	2.00956	2.40384	1.73445	1.88414	2.11571	2.0584	1.67985	1.46035	1.88735	2.20008	1.69776	1.8943	1.49572	2.23489	2.26687	2.2992	1.94638	1.99547	2.04066	1.50089	1.47168	1.90382	2.01342	1.91347	1.85174	1.68998	2.0234	1.9828	2.13461	2.27986
Unknown mz204 RT29.36 RI1985.7	0.170084	0.10948	0.107786	0.136813	0.150867	0.122502	0.121806	0.132097	0.121757	0.149942	0.126949	0.116108	0.122756	0.108326	0.160515	0.214531	0.151543	0.189836	0.114698	0.176077	0.185989	0.213486	0.120803	0.142946	0.157593	0.216219	0.110014	0.16222	0.228717	0.239019	0.154309	0.178593	0.151349	0.187881	0.237271	0.189815
Unknown mz204 RT29.81 RI2013.8	0.298894	0.0720494	0.138934	0.0754214	0.0603174	0.219131	0.0782693	0.0780455	0.125455	0.134926	0.146586	0.107465	0.155126	0.229441	0.557315	0.248751	0.281301	0.198899	0.179692	0.089659	0.251911	0.164351	0.232798	0.72147	0.219352	0.110161	0.773599	1.40181	0.633087	0.149319	0.467263	0.116147	0.235287	0.146283	0.147918	0.136258
Unknown mz204 RT30.60 RI2067.0	0.48438	0.110535	0.0786282	0.271761	0.0844722	0.150701	0.105334	0.0872363	0.303544	0.253548	0.118954	0.079045	0.137083	0.191967	0.663005	0.55605	0.478335	0.957614	0.178748	0.291983	0.554916	0.62146	0.23676	0.308879	0.455175	1.90176	0.737007	1.06236	1.38423	1.67025	1.24214	1.40188	0.633271	1.15143	1.76546	0.695203
Unknown mz204 RT31.26 RI2108.9	0.110044	0.0814899	0.083511	0.048005	0.0908287	0.0854562	0.0884453	0.0983261	0.0767436	0.0805332	0.109598	0.0945121	0.0767698	0.0724873	0.0640134	0.0433591	0.0792899	0.0415543	0.0755586	0.0597743	0.105187	0.0723676	0.108222	0.104422	0.0408215	0.0558223	0.0359108	0.0487738	0.0554748	0.0438771	0.0422901	0.0390478	0.0546718	0.0513668	0.046008	0.0543672
Unknown mz204 RT31.64 RI2134.6	0.321176	0.274819	0.549537	0.941923	0.304658	0.18711	0.238782	0.149403	0.157846	0.219831	0.167255	0.16299	0.313127	0.309261	0.46079	0.961457	0.338518	0.386552	0.24937	0.347276	0.295538	0.341535	0.185051	0.207226	0.118862	0.225504	0.221316	0.29958	0.295602	0.405143	0.157922	0.211666	0.222049	0.189773	0.194086	0.184786
Unknown mz204 RT37.47 RI2557.5	0.659253	0.399904	0.358612	0.768213	0.403571	0.337033	0.448503	0.435898	0.543114	0.63015	0.441477	0.28336	0.756143	0.610806	1.10935	1.17272	0.655221	1.10795	0.587946	1.13532	0.484146	1.0724	0.613336	0.507412	0.827668	1.18515	0.853763	0.93612	1.353	1.22611	1.06901	1.15447	1.23471	1.35564	1.23852	1.12885
Unknown mz204 RT44.04 RI3130.5	0.0161894	0.00888664	0.0177465	0.00710941	0.0124087	0.00618953	0.0171973	0.00595359	0.0113785	0.00673114	0.0147359	0.00683834	0.0112691	0.00496628	0.0185725	0.0107329	0.00806291	0.015928	0.0136396	0.0118761	0.0042069	0.0120826	0.0118073	0.0105899	0.00162852	0.0160379	0.00877132	0.0106442	0.00571066	0.0142739	0.0124047	0.0131146	0.00527241	0.0149258	0.0171067	0.00922046
Unknown mz204 RT45.50 RI3271.9	0.0392917	0.00912578	0.0258801	0.050446	0.021028	0.0116017	0.0219079	0.00552713	0.0170445	0.0128419	0.0117299	0.00650847	0.0137158	0.00906678	0.106409	0.200511	0.0158734	0.112242	0.013814	0.15742	0.0142312	0.157986	0.0163762	0.0276023	0.0131596	0.067892	0.0129658	0.0348952	0.156725	0.184054	0.0360597	0.0376861	0.0849282	0.208157	0.0994688	0.106193
Unknown mz205 RT25.75 RI1771.0	0.170158	0.131518	0.138039	0.285111	0.10329	0.115701	0.138085	0.0993347	0.19194	0.19326	0.124445	0.113086	0.159103	0.115662	0.373851	0.446564	0.15598	0.373094	0.118363	0.316828	0.155553	0.29615	0.118548	0.154977	0.156757	0.429086	0.169817	0.211446	0.416449	0.445506	0.238333	0.233874	0.267784	0.322544	0.336272	0.281045
Unknown mz214 RT14.01 RI1219.9	0.0124237	0.00350472	0.0108099	0.0124002	0.0133717	0.0054058	0.00426079	0.014648	0.0044307	0.00170471	0.00172174	0.00358814	0.00978721	0.00477698	0.00962891	0.00961907	1.40513e-05	0.00654305	0.0104277	0.0131404	2.8105e-05	0.00626373	0.00957623	0.0106081	1.76258e-05	1.8528e-05	0.00558742	0.0070877	0.00724646	0.00803348	0.010879	0.00941672	0.00621995	0.00787262	0.00763035	0.00986296
Unknown mz214 RT25.86 RI1777.1	0.00115412	0.0018061	0.003131	0.000822952	0.00260679	0.00219814	0.00290903	0.00173877	0.0031638	0.00302376	0.00352948	0.00264969	0.00162117	0.00258259	0.00267603	0.00197471	0.00168798	0.00201263	0.00193023	0.0015122	0.00169037	0.00283735	0.00235311	0.000975346	0.00179569	0.00178232	0.00104797	0.00113941	0.0027346	0.00155449	0.00101688	0.000874024	0.00315808	0.00275567	0.00144657	0.00173928
Unknown mz214 RT29.42 RI1989.2	0.0117124	0.0385559	0.0259925	0.0111586	0.0315303	0.0148615	0.0191949	0.0289064	0.0223811	0.0424915	0.0237683	0.0328426	0.0185201	0.0184071	0.0132534	0.00879311	0.018855	0.0293587	0.025756	0.0218325	0.00912026	0.0205168	0.0129995	0.00563866	0.0134445	0.0187271	0.00849363	0.00665357	0.0186731	0.0130662	0.0161125	0.0193362	0.0206315	0.0256078	0.0134367	0.0151379
Unknown mz217 RT25.62 RI1763.9	0.003181	0.00717925	0.00759826	0.00243597	0.00784209	0.00614239	0.00770846	0.00416921	0.00550815	0.00610695	0.00640802	0.0059142	0.00446054	0.00621196	0.00519455	0.00030739	0.323824	0.00392438	0.00402445	0.00421947	0.0462369	0.0059607	0.00667874	0.00134226	0.0234644	0.00269297	0.00174353	0.00146011	0.00015444	0.00174038	0.00231457	0.00160729	0.0110247	0.00677287	0.00496999	0.00229377
Unknown mz219 RT29.52 RI1995.1	0.121852	0.112093	0.431566	0.112459	0.14499	0.0944591	0.434241	0.0652948	0.0632908	0.0753945	0.17896	0.0675391	0.0588636	0.117325	0.204553	0.118111	0.0782689	0.273168	0.139892	0.174889	0.115439	0.419945	0.161051	0.111491	0.0363149	0.175664	0.0393702	0.0551146	0.24556	0.255543	0.131639	0.0751882	0.349148	0.428777	0.243002	0.149375
UNknown mz219 RT38.00 RI2597.9	0.184017	0.181982	0.209873	0.197818	0.152571	0.117435	0.200914	0.195701	0.162594	0.180857	0.192405	0.157512	0.189062	0.180608	0.258944	0.223933	0.1921	0.270885	0.177464	0.229763	0.161113	0.24004	0.19531	0.192679	0.178199	0.361803	0.190921	0.235538	0.351724	0.223655	0.254166	0.251918	0.35456	0.350367	0.268314	0.253818
Unknown mz220 RT21.93 RI1566.7	0.0259773	0.0354957	0.0397761	0.0370119	0.0210579	0.0159015	0.0236054	0.0219739	0.0163128	0.0188858	0.0162522	0.0142916	0.0216532	0.0204758	0.0582923	0.0640749	0.0229926	0.070925	0.0204714	0.0604835	0.0177508	0.0536028	0.0208048	0.022295	0.0201916	0.0584047	0.0274505	0.0221695	0.100331	0.0701116	0.0573348	0.0517308	0.0924945	0.0904509	0.0864629	0.0630241
Unknown mz223 RT37.15 RI2532.9	0.00567811	0.00314636	0.00551722	0.00492646	0.00461808	0.00288667	0.00434948	0.00150859	0.00383902	0.00254646	0.00404739	0.00267148	0.00268645	0.00213919	0.00632557	0.0058232	0.0037797	0.00372561	0.00255802	0.0068301	0.00313836	0.0101267	0.0041316	0.00434926	0.00144721	0.00459156	0.00180084	0.0022869	0.00333594	0.00382965	0.00223209	0.00199479	0.0036423	0.00575465	0.00399608	0.00371636
Unknown mz226 RT21.56 RI1549.1	0.0311538	0.0403822	0.0726429	0.0962969	0.0130596	0.0373919	0.100466	0.0404146	0.0507786	0.0433013	0.049806	0.0278515	0.0543044	0.0413063	0.19662	0.140903	0.0560715	0.238324	0.0705907	0.25701	0.0773352	0.232416	0.115325	0.1203	0.116892	0.161742	0.104431	0.0636114	0.33098	0.190736	0.340794	0.182346	0.651813	0.353326	0.407109	0.317106
Unknown mz228 RT15.10 RI1264.0	0.0276473	0.0255904	0.0276043	0.0173507	0.0197551	0.0215688	0.0295219	0.0225959	0.0238776	0.0227848	0.0335976	0.0192161	0.0242416	0.0227781	0.0266215	0.0207332	0.0253909	0.0230345	0.0271594	0.0227284	0.0260221	0.0214818	0.0272875	0.0233336	0.0270706	0.0251947	0.0230104	0.0216545	0.02863	0.0223776	0.0239981	0.0230665	0.0299132	0.0258313	0.0252761	0.0234266
Unknown mz228 RT20.99 RI1521.7	0.00540179	0.005106	0.00765715	0.00872038	0.00412079	0.00376242	0.011686	0.00628403	0.00986422	0.00651491	0.007338	0.0050656	0.00765352	0.00339646	0.0336201	0.0200124	0.0031864	0.016599	0.00872983	0.0375728	0.00355731	0.0250182	0.0116576	0.0122741	0.00556486	0.0184408	0.00800355	0.00951513	0.0290345	0.0214443	0.0394735	0.0297505	0.0406649	0.0400111	0.0811009	0.0504476
Unknown mz233 RT12.85 RI1178.8	0.00180201	0.00256581	0.00288898	0.00132001	0.0015112	0.00113802	0.00245205	0.00136128	0.00118986	0.0015253	0.00179106	0.00175639	0.00112966	0.00100783	0.00179772	0.00166721	0.00102079	0.00187219	0.00115859	0.0017376	0.00144288	0.00169847	0.00115454	0.00120505	0.000947638	0.00151077	0.000828632	0.00106014	0.00152249	0.00121276	0.00158996	0.00131404	0.00211204	0.00234118	0.0022948	0.00180287
Unknown mz244 RT29.00 RI1963.7	0.135059	0.444374	0.294735	0.146257	0.408211	0.173393	0.264124	0.318687	0.269448	0.437184	0.267811	0.336679	0.224807	0.19545	0.173654	0.106566	0.183482	0.341589	0.292771	0.293817	0.0931294	0.263355	0.14081	0.0651123	0.13182	0.180833	0.098923	0.0640467	0.209256	0.148997	0.187898	0.208816	0.255419	0.326755	0.151652	0.171893
Unknown mz245 RT23.94 RI1671.8	0.0747551	0.128903	0.195568	0.119787	0.0759708	0.0694378	0.143052	0.0741381	0.055124	0.0730862	0.103226	0.0988642	0.0601254	0.0679558	0.118597	0.154108	0.102194	0.195917	0.0535624	0.146049	0.0706713	0.1418	0.0704423	0.109867	0.0967565	0.144481	0.0706181	0.0925326	0.218454	0.213447	0.110885	0.07652	0.203735	0.201593	0.154515	0.161548
Unknown mz246 RT29.29 RI1980.8	0.00625917	0.0135843	0.00789507	0.00608416	0.00360042	0.00381141	0.00642797	0.00547312	0.00566224	0.00715484	0.00361961	0.00447523	0.00468836	0.00493159	0.00706109	0.00542163	0.00408359	0.0189251	0.0124558	0.01461	0.00263015	0.0121972	0.00449239	0.00467485	0.0041501	0.00884185	0.00485827	0.00301259	0.00973536	0.00730736	0.0111648	0.0136859	0.00882599	0.0145142	0.00762981	0.0126812
Unknown mz259 RT40.16 RI2777.2	0.0133284	0.0118975	0.0158857	0.0211963	0.00988665	0.00873245	0.0165736	0.0112187	0.0142636	0.0165388	0.0157987	0.0139435	0.0142824	0.0127031	0.0269783	0.0292728	0.014727	0.0318652	0.0114632	0.0270573	0.0129092	0.0265747	0.0136457	0.0153066	0.0157126	0.027967	0.0145526	0.0209726	0.041941	0.0359063	0.0215105	0.0193066	0.0337794	0.0377385	0.0319792	0.0247456
Unknown mz259 RT40.73 RI2827.1	0.00722039	0.00498669	0.00629358	0.00911119	0.00388824	0.00406926	0.0069088	0.00431663	0.00684798	0.00655166	0.00614997	0.00570527	0.00751336	0.00618555	0.0120298	0.0123422	0.00754774	0.0128756	0.00628143	0.0119875	0.00676891	0.0105693	0.00611072	0.00687145	0.00652644	0.0138066	0.00811128	0.00957848	0.0196974	0.014719	0.010404	0.00869302	0.000215046	0.017034	0.0119955	0.0114937
Unknown mz262 RT35.60 RI2413.3	0.0527146	0.0374745	0.038741	0.0647657	0.0293146	0.0301385	0.0453106	0.0326874	0.0476536	0.0550175	0.0354316	0.0267141	0.0510882	0.0531644	0.095739	0.101866	0.0504524	0.101416	0.042385	0.0976674	0.0425573	0.0943746	0.0524378	0.042921	0.0571137	0.103242	0.0623967	0.0698084	0.131195	0.114986	0.0860727	0.0956432	0.110126	0.117538	0.112078	0.0891976
Unknown mz275 RT23.16 RI1629.3.2	0.00458939	0.0105656	0.0167125	0.0147651	0.00488445	0.00697346	0.014437	0.0140451	0.00570782	0.00824581	0.00909996	0.0202348	0.00599401	0.00792053	0.0182569	0.0197137	0.00746176	0.0152314	0.0107423	0.023313	0.00785585	0.0196178	0.00934407	0.0666766	0.00577429	0.0126956	0.00658973	0.00905531	0.0134869	0.0115925	0.00838417	0.00944876	0.0171302	0.0151539	0.011897	0.0210715
Unknown mz275 RT37.61 RI2569.7	0.0172759	0.00672491	0.0120889	0.0172068	0.0075634	0.00912509	0.0144722	0.00428376	0.0147639	0.0116093	0.0105909	0.00600757	0.00981777	0.00712667	0.026524	0.0230716	0.00992084	0.0172069	0.00823718	0.02463	0.0130724	0.0230832	0.00760228	0.0133015	0.0079517	0.0171621	0.00800849	0.0102616	0.029669	0.0296934	0.0137508	0.0105256	0.0186281	0.033036	0.0202619	0.0177501
Unknown mz275 RT38.99 RI2680.8	0.0118823	0.0114307	0.0145956	0.0162056	0.00782199	0.00794191	0.0142735	0.0043969	0.00785919	0.00887902	0.00957509	0.00753187	0.00700543	0.00548392	0.0223654	0.0192571	0.0126488	0.0228098	0.00819455	0.023257	0.0114511	0.0244894	0.00771235	0.0136265	0.00912923	0.0199386	0.00715632	0.0121266	0.0311464	0.0233601	0.0134262	0.012951	0.0297733	0.0307725	0.0212234	0.0205853
Unknown mz277 RT41.11 RI2860.7	0.0272739	0.019661	0.0319388	0.0131576	0.0205896	0.018756	0.04584	0.0136243	0.0183005	0.0165299	0.027095	0.0159336	0.0106444	0.00713034	0.0203846	0.0246534	0.0147185	0.0210245	0.0184777	0.0229866	0.0196073	0.0405176	0.0252186	0.0293877	0.00631951	0.022102	0.00603858	0.0106607	0.0308221	0.028866	0.015557	0.0132781	0.0208793	0.0282296	0.0285845	0.0234626
Unknown mz288 RT21.85 RI1563.0	0.00133592	0.00130939	0.00181784	0.00310352	0.000795656	0.00143741	0.00185453	0.000853369	0.00088271	0.00107745	0.00108009	0.00122404	0.00058297	0.00120695	0.00330401	0.00240237	0.00176861	0.00921252	0.000889659	0.00336186	0.00146514	0.00412195	0.0011506	0.0011113	0.00080363	0.00190796	0.000719098	0.000924992	0.00617814	0.00988006	0.00537939	0.00381813	0.00968321	0.00884306	0.00888658	0.00441255
Unknown mz288 RT24.07 RI1679.4	0.0126652	0.040032	0.12005	0.0134362	0.00720681	0.0454375	0.107968	0.0109726	0.0217469	0.0165256	0.018375	0.0270243	0.0152277	0.00830143	0.00928096	0.00774978	0.0190246	0.0138101	0.0219441	0.00957643	0.0109764	0.01801	0.0313994	0.0290349	0.00606956	0.00645646	0.00700448	0.00247875	0.00637132	0.00544384	0.0187738	0.0225897	0.00926479	0.0206775	0.0186508	0.0109938
Unknown mz290 RT34.39 RI2325.7	0.0233239	0.0222599	0.0336093	0.0474409	0.015105	0.0158704	0.0339796	0.0100309	0.0151257	0.0188072	0.0196392	0.0154702	0.0127784	0.0115424	0.0525099	0.0640452	0.0247516	0.0662778	0.0134269	0.0475214	0.0178786	0.0592283	0.0184385	0.025084	0.0170165	0.0447221	0.017071	0.0212629	0.0501437	0.0729697	0.0338401	0.0333771	0.0491729	0.0600327	0.0440607	0.038897
Unknown mz292 RT23.04 RI1623.2	0.0131725	0.0100795	0.013939	0.0226929	0.00340852	0.00533313	0.0119165	0.00653927	0.00584644	0.00805645	0.00836828	0.00792371	0.00656871	0.00866476	0.0316231	0.0372676	0.0118402	0.0406737	0.00615354	0.0336771	0.00750697	0.0298451	0.0102754	0.00874	0.00693488	0.0288399	0.00687316	0.00895556	0.058131	0.0336456	0.0280184	0.0202386	0.0542771	0.0509967	0.0444808	0.0339774
Unknown mz292 RT25.78 RI1772.6	0.10121	0.093419	0.147764	0.175463	0.0903409	0.104678	0.156124	0.0552263	0.0742155	0.0761105	0.0902557	0.0948642	0.057155	0.0482565	0.175312	0.189361	0.087759	0.158164	0.075028	0.166494	0.107388	0.223587	0.0945863	0.146259	0.0679332	0.148939	0.0591235	0.0754855	0.156698	0.160406	0.133105	0.110326	0.159297	0.178917	0.17952	0.192679
Unknown mz292 RT26.56 RI1816.6	0.0627934	0.0696706	0.113041	0.127754	0.0608625	0.0947878	0.110528	0.0303131	0.0406394	0.0438443	0.0774334	0.0627409	0.0352157	0.0317886	0.0999309	0.12507	0.081725	0.131952	0.0396122	0.127736	0.0907047	0.187651	0.0592901	0.112204	0.0500445	0.0968191	0.0449289	0.0532856	0.124087	0.150627	0.0629576	0.060797	0.142089	0.137887	0.125189	0.14508
Unknown mz292 RT35.66 RI2418.0	0.058649	0.0626198	0.096108	0.103227	0.0621753	0.0552	0.0983055	0.041085	0.0613013	0.0637475	0.0861284	0.0618638	0.0442001	0.0382879	0.117773	0.14522	0.0683316	0.14286	0.044853	0.150926	0.0636186	0.156328	0.0556074	0.0751267	0.0674171	0.117581	0.0552755	0.0697768	0.178027	0.188518	0.105358	0.094447	0.149761	0.176461	0.145706	0.13354
Unknown mz293 RT42.04 RI2943.3	0.0160678	0.00702311	0.0109365	0.00465499	0.0138524	0.00626446	0.0145523	0.00269578	0.0110514	0.009287	0.0094172	0.00278439	0.00770038	0.00371747	0.0132499	0.0110638	0.00293588	0.00829863	0.00871259	0.00887089	0.0039023	0.0123959	0.00939403	0.00646365	0.0025136	0.00908047	0.00411251	0.00440322	0.0109978	0.0115741	0.00878784	0.0062235	0.00834661	0.0139022	0.0168385	0.00933984
Unknown mz302 RT25.69 RI1767.5	0.0205072	0.0476193	0.0691424	0.0232734	0.0812775	0.0450048	0.0650245	0.0446491	0.0535018	0.0652531	0.0670741	0.0636938	0.0516226	0.0733228	0.0492961	0.0259087	0.030593	0.0339599	0.0345743	0.0341968	0.0358963	0.0527321	0.0700267	0.0100345	0.0363388	0.0342449	0.0181216	0.019217	0.0456217	0.0285541	0.023241	0.0140516	0.067908	0.0669353	0.0434422	0.0250689
Unknown mz302 RT32.34 RI2180.8	0.00166519	0.000934842	0.000894761	0.00314409	0.00052662	0.000791332	0.000917291	0.000556572	0.00109437	0.00128092	0.000821461	0.000526184	0.00042256	0.000928219	0.00541357	0.00610424	0.00145564	0.00912065	0.000740691	0.00502869	0.000936945	0.00508435	0.000653961	0.0007691	0.00153207	0.00741492	0.00161792	0.00200614	0.0165991	0.010262	0.00725597	0.00763054	0.00938385	0.0121032	0.0150696	0.00752715
Unknown mz306 RT18.12 RI1386.1	0.0278131	0.0220887	0.0280741	0.0416086	0.0238502	0.0199574	0.0357266	0.0267658	0.0266849	0.0324252	0.0230365	0.0238837	0.0282508	0.0239294	0.0328747	0.0345333	0.0278174	0.0322394	0.0284116	0.0409374	0.0344268	0.0330278	0.0260677	0.0360652	0.0200398	0.0353377	0.021741	0.0248979	0.0385378	0.0286763	0.0377568	0.0380343	0.0499623	0.0465448	0.0392969	0.043009
Unknown mz306 RT22.69 RI1603.2	0.0121373	0.0146863	0.0269482	0.0330392	0.010735	0.0116714	0.0220461	0.0116044	0.0126062	0.013882	0.0155102	0.0133708	0.0132078	0.0122931	0.0395498	0.0372099	0.0132519	0.0403078	0.0142187	0.0321369	0.0136113	0.0324586	0.0124952	0.0151234	0.0104626	0.0636446	0.0137925	0.0179581	0.0610643	0.0478036	0.0326285	0.0287842	0.0506682	0.0579063	0.0428396	0.0308093
Unknown mz316 RT27.27	0.0310948	0.076608	0.0354281	0.0237603	0.0383739	0.02221	0.0371105	0.0403716	0.0341262	0.03943	0.0335856	0.0331184	0.0386176	0.0320077	0.0330946	0.0113847	0.0275317	0.046471	0.0618695	0.040738	0.0121095	0.0331094	0.0231857	0.0174677	0.019771	0.0263335	0.0251094	0.0104143	0.0291086	0.0193433	0.0504023	0.0535035	0.0352231	0.0473944	0.0310209	0.0316849
Unknown mz318 RT44.60 RI3183.0	0.0118744	0.00817929	0.0168783	0.0253534	0.00695486	0.00898437	0.0182704	0.0082049	0.00809111	0.00735936	0.0113226	0.00587286	0.00864431	0.0110591	0.0356313	0.0302202	0.0104578	0.0288188	0.00984615	0.0297251	0.00859985	0.0396644	0.0144335	0.0169516	0.0101802	0.0339564	0.0125855	0.0145415	0.0334717	0.0294488	0.0359223	0.0296593	0.0313411	0.0358133	0.0370253	0.0302203
Unknown mz319 RT23.76 RI1662.7	0.00499425	0.00124655	0.00233603	0.00487408	0.000716125	0.00170583	0.00354074	0.000945879	0.00149509	0.0017067	0.00188454	0.00104309	0.00123611	0.00110435	0.00619593	0.00499245	0.00718712	0.0048715	0.0016135	0.00727511	0.00642168	0.00568822	0.00216989	0.00385955	0.0048397	0.00459633	0.00278967	0.00542688	0.00494342	0.00507747	0.00488568	0.00511759	0.00813713	0.00719262	0.00531674	0.0070896
Unknown mz319 RT31.91 RI2152.3	0.207882	0.163008	0.179794	0.373522	0.127114	0.144713	0.189858	0.166424	0.193073	0.229212	0.160791	0.102523	0.16727	0.196668	0.531554	0.634396	0.246468	0.778336	0.18273	0.536773	0.186533	0.523099	0.184803	0.146704	0.261236	0.655123	0.256015	0.265872	1.12919	0.95596	0.589455	0.618759	0.910273	0.972123	0.959913	0.557136
Unknown mz319 RT32.14 RI2168.0	0.0274179	0.0213754	0.0243744	0.0338533	0.0169479	0.0175973	0.0261692	0.0180773	0.0261116	0.0284292	0.0192489	0.0154724	0.0273274	0.0301439	0.0481279	0.0426415	0.0312799	0.0516634	0.0260979	0.0453376	0.0288511	0.0471428	0.0291963	0.0218969	0.0340831	0.0583931	0.0331451	0.0315724	0.0710753	0.0583593	0.0458842	0.0514369	0.000200073	0.0655727	0.0592151	0.0433808
Unknown mz319 RT32.27 RI2176.0	0.0850912	0.0445399	0.049524	0.186489	0.0228243	0.044059	0.0476608	0.0325285	0.0575359	0.0692822	0.0503746	0.0240428	0.0262228	0.0456035	0.287987	0.34316	0.073726	0.476606	0.0444336	0.260275	0.0492711	0.28788	0.038128	0.0429717	0.0780613	0.40197	0.0812101	0.114903	0.885603	0.578391	0.400741	0.429074	0.581755	0.672884	0.850648	0.406587
Unknown mz319 RT32.34 RI2180.8	0.109478	0.0579971	0.0550547	0.230536	0.0342018	0.0529168	0.0602394	0.0489628	0.0688582	0.084446	0.0590403	0.0282791	0.034156	0.0568086	0.363243	0.429625	0.0909451	0.596133	0.06084	0.322278	0.0610114	0.335186	0.0444553	0.0523268	0.0990394	0.502329	0.108307	0.145974	1.09617	0.71936	0.50879	0.557085	0.63374	0.82839	1.0126	0.526202
Unknown mz319 RT32.45 RI2187.8	0.0203165	0.0156155	0.0181194	0.0410069	0.0109858	0.016692	0.0193938	0.0132537	0.0187258	0.023047	0.0173549	0.00975432	0.0123763	0.0176415	0.0571827	0.0544522	0.027172	0.0929051	0.01602	0.0641532	0.0229213	0.0660732	0.0192961	0.0158969	0.0308326	0.0704619	0.0244081	0.0270816	0.155608	0.108957	0.066964	0.0680526	0.108627	0.126998	0.114969	0.0639803
Unknown mz319 RT32.52 RI2193.1	0.0194999	0.0139906	0.016108	0.0386602	0.00960997	0.0138449	0.0179349	0.0117092	0.0179914	0.0206736	0.0161315	0.00880078	0.0111424	0.0148254	0.0541115	0.0613652	0.0242645	0.0856956	0.0142376	0.0649592	0.0187435	0.0636577	0.0178514	0.0161563	0.0268744	0.0658533	0.0223234	0.0257798	0.13845	0.103884	0.0636971	0.065426	0.0953671	0.117624	0.106238	0.0634133
Unknown mz332 RT42.23 RI2959.5	0.0228395	0.0154544	0.0194636	0.0376367	0.0114419	0.0101857	0.0187543	0.0121626	0.00867152	0.011159	0.00887283	0.00766734	0.0174304	0.0115438	0.0513981	0.082255	0.0199464	0.0834376	0.0155902	0.061742	0.0122748	0.0502008	0.0157022	0.0233178	0.0207454	0.0691068	0.0254932	0.0348774	0.135054	0.118051	0.0498269	0.0549374	0.0899325	0.100908	0.0808507	0.0658476
Unknown mz333 RT30.86 RI2083.1	0.00978657	0.00890576	0.0123767	0.0281464	0.00740003	0.010332	0.0147468	0.00498749	0.00618577	0.0065683	0.00922772	0.00892187	0.00366042	0.00438219	0.0302285	0.0392255	0.0121955	0.0284176	0.00300458	0.0224359	0.0120523	0.0311653	0.00610458	0.0216716	0.00923235	0.0190542	0.00546909	0.0101534	0.012131	0.0363892	0.0121633	0.00712609	0.00985194	0.0224225	0.0182164	0.024066
Unknown mz345 RT44.17 RI3142.5	0.00667304	0.000255769	0.0155617	0.0233758	0.00334359	0.000820757	0.0101718	0.00136358	0.00146479	0.00179702	0.00340879	0.00191331	0.00120372	0.000685922	0.046245	0.0993658	0.0030792	0.0890274	0.00338061	0.0645623	0.00272523	0.0871948	0.0026461	0.00617864	0.00011511	0.0306715	0.00123596	0.00429996	0.170576	0.0832291	0.0207374	0.0282209	0.114979	0.151165	0.0796829	0.0504413
Unknown mz351 RT35.45 RI2401.6	0.00311708	0.00358847	0.0047522	0.00658229	0.00275514	0.00249795	0.00467974	0.00248754	0.00292483	0.0035475	0.0035342	0.00236128	0.00365258	0.00293838	0.00808184	0.00730098	0.00438907	0.00937069	0.00406795	0.00910498	0.00366383	0.00984082	0.00367008	0.00370067	0.00433832	0.00989756	0.0041741	0.0043841	0.0128168	0.0119468	0.00848407	0.00841006	0.0106942	0.0132578	0.0109517	0.008519
Unknown mz357 RT32.96 RI2224.9	0.07464	0.331862	1.02891	0.017881	0.25924	0.00562259	0.00380854	0.124759	0.111208	0.00559652	0.0141022	0.0347161	0.0540405	2.3956	2.23313	0.00197365	0.444253	0.315232	0.00578049	0.00271008	2.25346	0.0243653	0.078564	0.00189414	0.00910019	0.0432218	1.26575	0.016437	9.73225e-05	0.0315274	0.0140836	0.00278993	0.800126	0.0726524	0.00699956	0.00768558
Unknown mz360 RT30.76	0.0110097	0.00897921	0.00808896	0.00396192	0.00800451	0.00583411	0.0085158	0.018574	0.0061724	0.00720241	0.00647908	0.00796656	0.0111107	0.005512	0.00369321	0.00334221	0.00996648	0.00520809	0.0202722	0.00647363	0.00728512	0.00466043	0.00607929	0.0121189	0.00509044	0.00533176	0.00915664	0.00667452	0.00435062	0.0034295	0.00535123	0.00800115	0.00626233	0.00589613	0.00340018	0.0106234
Unknown mz360 RT36.77 RI2503.1	0.0216797	0.0128746	0.0188847	0.0197852	0.01109	0.0111279	0.0204656	0.00444304	0.0142855	0.0136109	0.0113106	0.00512917	0.0124326	0.00722164	0.0492195	0.0428995	0.0109517	0.0385578	0.0106352	0.035001	0.00777378	0.0314949	0.0141256	0.011806	0.0122352	0.0533239	0.0198508	0.0150286	0.0426555	0.0597659	0.04743	0.0419286	0.0375931	0.0552003	0.0677279	0.0381607
Unknown mz361 RT34.71 RI2348.3	0.00343621	0.00243746	0.0125528	0.000522403	0.00158599	0.00185673	0.00196925	0.00209909	0.00132874	0.00196683	0.00291807	0.00278889	0.00242947	0.00241109	0.00123709	0.00102129	0.00246735	0.0019668	0.00197442	0.0018343	0.00300859	0.00358016	0.00278481	0.00284695	0.00199537	0.00186256	0.00110627	0.0010417	0.00398232	0.00228801	0.00152735	0.00115922	0.00448098	0.00424178	0.00350666	0.00270124
Unknown mz361 RT37.77 RI2579.7	0.00700405	0.00751013	0.00612509	0.00698831	0.00529641	0.00536979	0.00589945	0.00578694	0.00458459	0.00650818	0.00708464	0.00576319	0.00688718	0.00592945	0.00936893	0.00918798	0.0942696	0.0148017	0.00673555	0.0104212	0.0586817	0.0130929	0.00643878	0.00796303	0.0251372	0.0131361	0.00715809	0.00663341	0.0528148	0.0208491	0.0113386	0.00919536	0.0491185	0.0224284	0.0158777	0.0129192
Unknown mz361 RT39.85 RI2752	0.0191005	0.0126555	0.0309249	0.0225793	0.0186475	0.0156472	0.0268734	0.0157245	0.0143305	0.0185428	0.0198344	0.0194843	0.0162758	0.00978619	0.0259867	0.0214591	0.00405806	0.0458259	0.0138014	0.0214237	0.0126795	0.0174113	0.0157507	0.0211228	0.0114111	0.0404639	0.0175349	0.019527	0.0708504	0.0507463	0.0300692	0.0381496	0.0677634	0.0253529	0.0558578	0.0238337
Unknown mz361 RT44.85 RI3206.6	0.00656655	0.00666035	0.0110134	0.0152779	0.00685909	0.00380196	0.00953148	0.00864667	0.00882314	0.0112168	0.00837568	0.00735004	0.00994163	0.00794689	0.0540817	0.0828925	0.0100668	0.092409	0.00736422	0.0714521	0.00655838	0.0414175	0.00884618	0.0103929	0.0150134	0.0232006	0.015306	0.0190277	0.105166	0.122798	0.0765488	0.0564858	0.153548	0.139751	0.133757	0.0811045
Unknown mz368 RT33.34 RI2251.8	0.0103436	0.0105399	0.0109966	0.0112736	0.00849904	0.00922594	0.0119407	0.00583337	0.00562974	0.0110145	0.0100778	0.00669376	0.00627066	0.00602872	0.013919	0.0138433	0.00822065	0.0104523	0.00899509	0.013038	0.0122935	0.0138591	0.00805053	0.0110254	0.00752914	0.0132291	0.00608739	0.00772742	0.0118366	0.0155014	0.00952012	0.01032	0.0123043	0.0138246	0.00944562	0.0107609
Unknown mz369 RT13.29 RI1192.4	0.134527	0.0694156	0.0893699	0.0940662	0.0393787	0.0676338	0.12785	0.036378	0.0444416	0.0501405	0.0523975	0.0325643	0.0510848	0.0901821	0.167252	0.130371	0.206362	0.151484	0.0533776	0.120893	0.1893	0.157528	0.10554	0.101264	0.19253	0.15236	0.103336	0.0932474	0.21792	0.172691	0.17808	0.128918	0.208795	0.166608	0.195465	0.142427
Unknown mz373 RT30.48 RI2058.2	0.0103299	0.00837837	0.0151855	0.00522276	0.0135347	0.0100867	0.0155333	0.0131431	0.0160518	0.0192085	0.0118561	0.0168062	0.0110188	0.00797334	0.00833296	0.00724613	0.0134489	0.00186344	0.00877519	0.0190523	0.017641	0.00455499	0.0160046	0.00931601	0.021803	0.00198956	0.0090994	0.0161765	0.0154286	0.000832636	0.0100484	0.016622	0.0136116	0.00537164	0.00153903	0.03067
Unknown mz430 RT36.59 RI2489.3	0.00305887	0.00272946	0.00445327	0.0068923	0.00123256	0.00312788	0.00425035	0.000628964	0.00186316	0.0031394	0.00159796	0.000976463	0.0015111	0.00127756	0.00827949	0.0138954	0.00326825	0.0145088	0.00128755	0.00901239	0.00270139	0.0113429	0.00236681	0.00324172	0.0034199	0.0186187	0.0031245	0.00358601	0.0173454	0.0206373	0.00735725	0.00990181	0.0133954	0.0156361	0.0106133	0.00864066
Unknown mz436 RT26.41 RI1807.7	0.0566319	0.0518371	0.0634265	0.0705783	0.0450427	0.0436966	0.0671326	0.0629243	0.0519099	0.0582112	0.0548851	0.0468827	0.0466132	0.0608548	0.0943549	0.0793859	0.0698461	0.0916767	0.0627694	0.10132	0.071241	0.11729	0.0705683	0.0528621	0.0439686	0.0997581	0.0409122	0.0504374	0.129678	0.0952896	0.0914141	0.0864121	0.135061	0.145729	0.117941	0.0966777
Unknown mz447 RT32.27 RI2176.0	0.00195808	0.000572106	0.00368904	0.00360087	0.000157926	0.00201452	0.0060976	7.17106e-05	0.000935634	0.000484723	0.000497388	0.000305256	0.000202349	0.000299416	0.00362283	0.00271562	0.00268012	0.00582039	0.00026839	0.00339786	0.0021116	0.00549444	0.00232314	0.00168099	0.00123834	0.00231637	0.000832803	0.000704276	0.00355955	0.00314676	0.00549384	0.00648562	0.00869921	0.0134719	0.0110526	0.0056588
Unknown mz535 RT38.53 RI2642.3	0.00357837	0.0023243	0.00341153	0.00449084	0.00166537	0.00183475	0.0033351	0.00114676	0.00208652	0.002852	0.00281604	0.00180436	0.00196658	0.0012969	0.00646243	0.00711855	0.0030311	0.00666448	0.00191147	0.00671948	0.00260383	0.00609013	0.0018799	0.0027602	0.00331415	0.0064151	0.00257641	0.00391962	0.00745841	0.00793656	0.00344743	0.00352672	0.0069813	0.0084249	0.00560774	0.00638478
Unknown mz91 RT35.75 RI2424.5	0.0139079	0.00826388	0.00939374	0.0225235	0.00898267	0.00767765	0.00912289	0.0097304	0.00962113	0.00851557	0.014497	0.00897677	0.00973881	0.0101835	0.021833	0.0340945	0.0137868	0.0353548	0.00847922	0.0279276	0.0129467	0.0275193	0.0131964	0.0141705	0.00905435	0.0260142	0.00876306	0.0123385	0.0445532	0.0399054	0.0244449	0.028892	0.0366266	0.0383313	0.0359104	0.0264358
Valine mz144 RT14.30 RI1231.4	0.0862101	0.014168	0.125013	0.0994169	0.106042	0.0344803	0.0327066	0.140912	0.0599694	0.0150384	0.00977204	0.151327	0.0783675	0.000889881	0.142556	0.242928	0.000163758	0.0967681	0.0734056	0.270196	8.08474e-05	0.0515947	0.0704595	0.112242	7.96589e-05	0.000154726	0.04229	0.0196865	0.0848005	0.0560938	0.0702556	0.0860734	0.447284	0.150597	0.262156	0.474612

## Sheet: upper leaves
Component name	RT	S-3dpi-1	S-3dpi-2	S-3dpi-4	S-3dpi-5	N-3dpi-1	N-3dpi-3	N-3dpi-4	N-3dpi-5	NTN-3dpi-1	NTN-3dpi-4	NTN-3dpi-5	NTN-3dpi-6	S-6dpi-1	S-6dpi-2	S-6dpi-3	S-6dpi-6	N-6dpi-1	N-6dpi-2	N-6dpi-3	N-6dpi-4	NTN-6dpi-1	NTN-6dpi-3	NTN-6dpi-4	NTN-6dpi-6
? Propane-1,2-diol (2TMS) mz117 RT8.27 RI1032.5	8.31633	0.054046	0.0318071	0.0562006	0.040832	0.0279978	0.0280799	0.0417819	0.0315027	0.0324843	0.0616221	0.0308438	0.0803573	0.0464253	0.0418508	0.0614696	0.0329898	0.0508249	0.0215511	0.0226251	0.0402975	0.0401032	0.0535478	0.0333913	0.058068
?Butanoic acid 3TMS mz219 RT19.02 RI1427.1	19.0353	0.00274832	0.00299694	0.00605047	0.00390381	0.00400676	0.00439234	0.0037054	0.00488314	0.0033797	0.00380403	0.00253231	0.00277427	0.00472589	0.00333768	0.0051615	0.00659634	0.0103023	0.00396269	0.0100882	0.0110463	0.00442738	0.00605979	0.00725526	0.00446487
?Dodecanol 1TMS mz243 RT19.47 RI1448.7	19.4798	0.01534	0.0174389	0.0202416	0.0185346	0.0163654	0.0149381	0.0197934	0.0152403	0.0138098	0.0142441	0.0165203	0.0180029	0.0133817	0.0149377	0.0174825	0.0162596	0.01202	0.0102038	0.0167206	0.0154007	0.0107528	0.010767	0.0153925	0.0169085
?Galactinol 9TMS mz217 RT43.51 RI3078.7	43.5185	0.46814	0.570483	1.21553	1.15182	0.755768	0.857929	0.783789	1.05022	0.813392	1.20895	1.04714	1.08824	0.404237	1.28935	0.474709	0.676836	0.672376	0.760637	0.757142	0.511482	0.7309	1.09155	0.794035	0.979136
?Putrescine 4TMS mz174 RT25.32 RI1747.2	25.3422	0.263046	0.194547	0.27056	0.322643	0.311361	0.115976	0.310761	0.248345	0.351053	0.242619	0.312195	0.224465	0.265874	0.286801	0.324828	0.301269	0.204522	0.161624	0.169212	0.280116	0.107253	0.116633	0.256967	0.124895
3-cis-Caffeoylquinic acid 6TMS mz345 RT43.16 RI3046.4	43.3565	0.14941	0.239971	2.22742	1.98148	0.444306	2.13145	0.831466	2.09831	0.480902	2.07635	0.958906	0.90562	0.0440331	1.21206	0.281522	0.446633	1.85858	2.10221	1.54923	0.895621	1.4728	2.37621	1.73818	1.41113
3-trans-Caffeoylquinic acid 6TMS mz324 RT44.44 RI3167.6	44.4074	0.32352	0.230566	3.68319	3.44754	0.990032	3.76279	1.53648	3.78198	1.18358	3.61153	1.70643	2.28431	0.118497	1.83569	0.698704	1.36103	3.85857	3.28153	2.52646	2.03426	3.15528	3.82747	2.79429	2.65556
4-Aminobutyric acid 3TMS mz304 RT21.36 RI1539.6	21.3829	0.134962	0.160301	0.463049	0.425834	0.26196	0.380636	0.309646	0.540006	0.372367	0.58477	0.266871	0.392333	0.360874	0.579203	0.408055	0.402623	0.440014	0.372856	0.439131	0.473264	0.353832	0.41391	0.621405	0.484593
4-cis-Caffeoylquinic acid 6TMS mz307 RT43.37 RI3066.6	43.5232	0.149649	0.227512	2.06651	1.7994	0.412726	1.95548	0.747354	1.9256	0.423939	1.88546	0.888076	0.715434	0.0466821	1.08359	0.251086	0.377155	1.69437	1.85124	1.40568	0.879589	1.32872	2.1701	1.59656	1.21968
4-trans-caffeoylquinic acid 6TMS mz307 RT45.03 RI3225.5	44.8981	1.38652	0.888737	2.95919	3.63093	2.54265	2.45524	3.37974	3.19634	2.6877	2.19285	3.25574	4.55779	0.403551	3.18453	1.87204	3.20707	2.8406	2.47101	2.66964	3.68481	2.2606	2.82341	2.8217	3.39591
5-trans-caffeoylquinic acid 6TMS mz307 RT45.26 RI3247.0	45.236	0.056679	0.0219781	1.20163	1.24842	0.128322	0.95883	0.208257	1.58134	0.123594	0.914274	0.256625	0.237721	0.0164341	0.231906	0.0719593	0.208343	1.43381	1.42533	0.569416	0.370255	0.819989	1.35115	1.04749	0.48577
Adenosine 4TMS mz230 RT38.78 RI2662.8	38.6388	0.00998883	0.00912044	0.0101545	0.00718017	0.00807464	0.00429635	0.0135355	0.00695989	0.00530014	0.00609656	0.0114446	0.00910112	0.00509795	0.00660836	0.00778126	0.00643925	0.00496608	0.00767784	0.00731824	0.0156804	0.00465295	0.00559108	0.00718091	0.00614393
Alanine 2+3TMS		0.653633	1.36977	0.848412	0.641025	1.77591	0.523329	2.27763	0.913385	1.18019	0.594004	0.852012	2.35287	0.895138	1.37212	0.144028	0.346409	0.949456	0.494092	1.00107	1.42958	0.603404	1.30485	0.975549	1.18707
Alanine beta 3TMS mz248 RT19.20 RI1438.7	19.2205	0.0154783	0.0202048	0.0197837	0.0200372	0.0241987	0.0154722	0.0280651	0.0259874	0.0391186	0.038229	0.0393553	0.0389784	0.0138981	0.0383513	0.0183548	0.0260689	0.0196808	0.0112304	0.0176096	0.013723	0.0181218	0.0182527	0.0118831	0.0192231
Aldopentose (1MEOX) 4TMS mz103 RT24.02 RI1676.4	24.0642	0.0227006	0.029186	0.137912	0.206895	0.0551616	0.0483228	0.0389516	0.110229	0.0619677	0.0738085	0.0510333	0.0584934	0.0702151	0.16707	0.0853915	0.102046	0.215749	0.16939	0.121156	0.241676	0.0712509	0.111025	0.24573	0.130119
Aldopentose (1MEOX) 4TMS mz103 RT24.35 RI1693.7	24.3235	0.0281254	0.028162	0.0785746	0.129516	0.0390594	0.0476488	0.0403223	0.0619617	0.0451053	0.05416	0.0352721	0.0366041	0.0714382	0.0807305	0.0689768	0.0810409	0.157398	0.130168	0.0799008	0.148406	0.0671598	0.0751547	0.147273	0.0783956
Aldopentose (1MEOX) 4TMS mz103 RT24.59 RI1707.7	24.6106	0.466571	0.46763	0.584922	0.479965	0.511338	0.352774	0.526676	0.548794	0.510164	0.501936	0.347756	0.369307	0.61268	0.576694	0.585963	0.65439	0.607436	0.431606	0.654274	0.885412	0.376596	0.516368	0.707644	0.592391
Aldopentose (1MEOX) 4TMS mz217 RT24.20 RI1686.7	24.1985	0.118005	0.157706	0.669449	0.91011	0.232287	0.253685	0.209554	0.397834	0.268992	0.393998	0.197496	0.259029	0.367587	0.727721	0.425338	0.46119	1.04825	0.867072	0.60202	1.05407	0.403018	0.587196	1.17592	0.589103
Arbutin mz254 RT38.34 RI2626.9	38.5046	0.167135	0.293963	0.203603	0.254401	0.290822	0.15418	0.175861	0.252413	0.216235	0.272638	0.199122	0.162156	0.533723	0.682124	0.12824	0.181328	0.280955	0.306254	0.267923	0.179722	0.189505	0.413998	0.380255	0.319844
Ascorbic acid mz332 RT29.18 RI1939.1	29.1941	0.0263363	0.0211149	0.0124495	0.0143607	0.0300964	0.0117656	0.0268217	0.0136161	0.0208224	0.017665	0.0609821	0.0186744	0.0230332	0.0314411	0.0144253	0.0141253	0.0225679	0.0171495	0.0123084	0.0322649	0.0181382	0.0183363	0.0175566	0.0200366
Aspartic acid 3TMS mz218 RT21.29 RI1536.1	21.3181	0.775282	0.682102	0.484184	0.838587	0.552097	0.367876	0.715686	0.588403	0.627709	0.548213	0.931156	0.540993	0.469583	0.656094	0.407325	0.510702	0.518084	0.379922	0.548998	0.495492	0.553597	0.610354	0.422853	0.51908
Butylamine 2TMS mz128 RT10.73 RI1111.5	10.951	0.0125178	0.00909683	0.0391615	0.0621041	0.0109172	0.0274441	0.00344261	0.036739	0.0149653	0.0366707	0.00444615	0.00488043	0.0477	0.012124	0.0298789	0.0239118	0.0315779	0.0316158	0.0231888	0.0281572	0.0152834	0.0213592	0.056692	0.0227392
Carbodiimide 2TMS mz171 RT7.18 RI997.8	7.21852	0.299567	0.46312	0.369826	0.385408	1.40147	0.788853	1.53211	0.402974	0.346916	0.378887	0.311338	0.251517	0.174621	0.345397	0.182765	0.210258	0.215326	0.485535	0.220011	0.200009	0.199408	0.2539	0.269805	0.22906
Citric acid 4TMS mz465 RT27.00 RI1843.9	27.0273	0.830924	1.12219	0.764539	0.491395	1.24264	0.737797	1.38891	0.877616	1.08322	0.934643	1.35103	1.17918	0.399675	0.862098	0.215175	0.415237	0.652731	0.34921	0.57782	0.231082	0.62223	0.682663	0.412922	0.675575
Dehydroascorbic acid 2MEOX mz157 RT27.45 RI1870.4	27.5783	0.0965033	0.141937	0.216057	0.134113	0.28426	0.195311	0.237547	0.178409	0.232517	0.233068	0.297979	0.283151	0.316523	0.369275	0.479158	0.275561	0.226941	0.225013	0.301355	0.362168	0.193152	0.249126	0.251858	0.205202
Disaccharide 8TMS (1MEOX) maltose mz361 RT40.51 RI2806.9	40.5091	0.0582986	0.0857648	0.405603	0.490018	0.209049	0.296526	0.230823	0.302759	0.161511	0.24651	0.132977	0.173802	0.186415	0.315558	0.172073	0.229519	0.425619	0.272077	0.232542	0.398098	0.19347	0.323645	0.499565	0.275405
Disaccharide 8TMS (1MEOX) mz361 RT41.12 RI2861.9	41.1388	0.0381143	0.0404978	0.0987517	0.10435	0.0562118	0.0633659	0.0522478	0.0854788	0.0548885	0.0785078	0.0563751	0.0550875	0.0561966	0.0753356	0.0485468	0.0611856	0.10148	0.0852671	0.0792421	0.0769353	0.0688495	0.0956167	0.100135	0.0724829
Disaccharide 8TMS (1MEOX) mz361 RT41.34 RI2881.1	41.3425	0.0919376	0.117209	0.370199	0.560613	0.183451	0.352725	0.214982	0.357606	0.179051	0.312306	0.274915	0.244188	0.0777415	0.667869	0.05991	0.110455	0.375613	0.55656	0.209957	0.101413	0.307231	0.586998	0.350021	0.268819
Disaccharide 8TMS (1MEOX) trehalose mz361 RT40.85 RI2837.3	40.8518	0.207919	0.240878	0.512426	0.510188	0.334753	0.35849	0.313678	0.4269	0.280972	0.400159	0.288351	0.268389	0.336796	0.356676	0.275082	0.308507	0.499028	0.392426	0.445676	0.418729	0.332843	0.470335	0.558092	0.398512
Dopamine 4TMS mz174 RT31.05 RI2095.8	31.0506	0.0368924	0.00415241	0.123067	0.14946	0.0163025	0.0261386	0.0772917	0.148635	0.0114302	0.0315167	0.111238	0.0270349	0.0279489	0.0177356	0.209531	0.0900929	0.107371	0.0218032	0.0618626	0.419131	0.00209122	0.048617	0.0577124	0.0181716
Ethanolamine 3TMS mz174 RT15.40 RI1276.1	15.3913	0.296853	0.269067	0.351978	0.339179	0.355259	0.436129	0.574925	0.470649	0.465291	0.518629	0.198438	0.197641	0.32076	0.306047	0.306495	0.361715	0.511503	0.553258	0.290896	0.375439	0.395512	0.500982	0.517761	0.428451
Fructose 5TMS mz133 RT28.26 RI1919.5	28.0968	0.460387	0.581636	0.984778	1.04768	0.754854	0.53392	0.899066	0.695618	0.798243	0.674947	0.779362	0.880487	1.72744	1.20084	1.91756	1.46151	1.78155	1.34212	1.18432	2.38916	0.568748	0.924369	1.83734	0.964505
Fumaric acid 2TMS mz143 RT17.37 RI1356.1	17.4055	0.303772	0.543284	0.357645	0.238633	0.539157	0.171165	0.797514	0.277569	0.398415	0.274451	0.503359	0.543461	0.307837	0.282877	0.409844	0.289072	0.196497	0.164306	0.448489	0.454558	0.124992	0.18656	0.334934	0.266674
Galactinol 9TMS mz204 RT43.30 RI3060.8	43.3287	0.421764	0.366597	3.05713	4.53555	0.599838	2.84284	0.257133	2.70108	0.41529	1.82627	0.108329	0.345657	1.25488	3.8034	1.61891	1.76263	3.70196	3.35875	3.06596	4.18755	2.83938	3.21072	3.72978	3.11051
Galactonic acid 6TMS mz292 RT30.11 RI2033.7	29.87	0.248954	0.322622	0.483955	0.41441	0.404013	0.356893	0.403811	0.468454	0.331578	0.39052	0.315026	0.304657	0.363049	0.371127	0.244847	0.341069	0.544419	0.359269	0.544805	0.425033	0.325855	0.397168	0.543341	0.336808
Galactose/Mannose 5TMS mz160 RT28.40 RI1928	28.3838	0.00205876	0.00149862	0.00338119	0.0182692	0.040155	0.00493618	0.00144229	0.0123335	0.0502332	0.00276231	0.00082788	0.00253751	0.0751008	0.00139797	0.0882515	0.00511287	0.173563	0.189865	0.000634807	0.166528	0.00360448	0.00272319	0.195513	0.0094443
Glucopyranose [-H20] 4TMS mz232 RT26.11 RI1791.4	26.1292	0.0155882	0.0132185	0.0315493	0.0250556	0.0176711	0.0223085	0.0154065	0.0294597	0.0162725	0.028325	0.0129922	0.0195145	0.0169928	0.024378	0.0252304	0.0211802	0.0325193	0.0218872	0.0241847	0.0266896	0.0234642	0.028007	0.0299425	0.0198325
Glucose (1MEOX) 5TMS mz217 RT28.79 RI1951.5	28.8098	0.331072	0.444087	0.961741	0.917847	0.669388	0.411113	0.92233	0.660565	0.737711	0.624792	0.718099	0.975431	1.33317	1.13952	1.56053	1.08043	1.35815	1.03179	0.938025	2.2049	0.395917	0.724818	1.46389	0.821889
Glutamic acid 3TMS mz128 RT23.22 RI1632.6	23.2537	0.546131	0.758551	1.27566	1.57945	0.942811	1.11496	1.1528	1.38083	1.07053	1.21132	1.14153	1.18849	0.809928	1.42733	0.823043	1.30546	1.46114	1.01622	1.152	1.13626	1.2797	1.33991	1.40134	1.32984
Glutaric acid, 2-oxo- (1MEOX) 2TMS mz198 RT22.39 RI1588.8	22.4248	0.34913	0.349869	1.6109	1.24494	0.500617	1.26775	0.366458	1.47756	0.526115	1.19089	0.273338	0.585985	0.223307	1.10465	0.118069	0.452122	1.51746	1.28625	1.32737	0.87415	0.987963	1.01493	1.56602	1.22326
Glyceric acid 3TMS mz133 RT17.19 RI1348.9	17.4009	0.227531	0.228041	0.572713	0.416745	0.221056	0.385051	0.323239	0.464898	0.165883	0.248965	0.210656	0.222417	0.697176	0.312883	0.556662	0.571844	0.545892	0.388034	0.871418	0.971696	0.274719	0.423053	0.616615	0.535265
Hexose-6-P (fructose/mannose MP) mz315 RT34.86 RI2359.5	34.8794	0.191919	0.267221	0.410069	0.423127	0.350413	0.281741	0.413458	0.456562	0.441977	0.474797	0.485616	0.540271	0.0843882	0.55615	0.0904029	0.23997	0.24959	0.224501	0.193578	0.118685	0.217384	0.302823	0.237777	0.300352
Hexose-6-P (Glucose MP) 6TMS mz387 RT35.02 RI2370.1	35.1294	0.47845	0.627248	1.00082	1.11522	0.817337	0.701138	0.994016	1.15386	1.00828	1.09755	1.19599	1.33041	0.211999	1.30558	0.233865	0.628399	0.604685	0.535388	0.444294	0.285725	0.511177	0.73577	0.539319	0.666779
Hexose-6-P (Mannose/glucose BP) mz387 RT35.27 RI2389.0	35.259	0.0773554	0.104489	0.166918	0.193263	0.134729	0.116649	0.162913	0.186939	0.176254	0.19445	0.204579	0.219731	0.0361856	0.232775	0.0378899	0.100821	0.101685	0.0916753	0.0718168	0.0471271	0.0868981	0.122902	0.0871524	0.111154
Homoserine 3TMS mz218 RT19.80 RI1464.4	19.8039	0.00918378	0.0111529	0.00592838	0.00568744	0.0328855	0.00893244	0.101898	0.0117196	0.00743133	0.00877305	0.0289334	0.0130399	0.00204481	0.00867359	0.00362674	0.00483624	0.00354268	0.00488378	0.00407268	0.00364602	0.00332599	0.00572544	0.00356524	0.00531579
Inositol, myo- 6TMS mz265 RT31.49 RI2124.6	31.5089	1.09062	1.07457	1.8738	1.3207	1.54894	1.22578	1.58163	1.79898	1.5346	1.88657	1.36683	1.60586	1.90076	2.73584	1.81132	1.89693	0.859644	0.947849	1.51286	1.36277	1.35024	1.67367	0.914591	1.91686
Isoleucine 2TMS mz158 RT16.22 RI1309.3	16.1924	0.00217241	0.0023207	0.135783	0.353734	0.000756256	0.0331365	0.203007	0.125266	0.00189649	0.0112229	0.0719407	0.0714418	5.69845e-05	0.0151942	0.00263168	0.0970288	0.124571	0.128185	0.0253475	0.299391	0.114035	0.237711	0.231629	0.179269
Leucine 2TMS mz158 RT15.70 RI1288.3	15.6738	0.000755624	0.000909569	0.085433	0.171712	0.00248703	0.0222912	0.201448	0.102226	0.00424404	0.0151583	0.0840262	0.067101	0.000154237	0.0164368	0.0023904	0.064792	0.0520316	0.0700268	0.0154911	0.107658	0.0684863	0.102488	0.106241	0.0966821
Lyxonic acid 5TMS mz292 RT26.18 RI1795.3	26.2171	0.334259	0.441671	1.10393	1.23076	0.638333	0.688219	0.596655	0.944933	0.632557	0.876663	0.674885	0.671125	0.314662	1.42294	0.279037	0.555308	1.16838	1.13175	1.01787	0.654138	0.780255	1.06108	1.26855	0.95866
Maleic acid 2TMS mz245 RT16.42 RI1317.9	16.4656	0.131335	0.183313	0.380347	0.321545	0.192633	0.238216	0.230174	0.218863	0.146155	0.213468	0.168964	0.139578	0.450523	0.162718	0.694153	0.352579	0.441993	0.280135	0.976888	1.05204	0.16652	0.291447	0.63069	0.294147
Malic acid 3TMS mz335 RT20.70 RI1509.5	20.6791	1.21288	1.19078	2.47828	2.25836	2.16648	1.54159	1.85424	2.05	1.85806	1.92846	1.67343	1.84092	3.23598	1.93296	2.66693	2.59994	1.93063	1.68543	2.54446	2.78251	1.56865	1.75656	1.81109	2.07559
Malic acid, 2-methyl- 3TMS mz247 RT20.27 RI1487.2	20.3132	0.116996	0.137254	0.220221	0.154031	0.210189	0.144042	0.173192	0.207254	0.16999	0.202758	0.140072	0.143776	0.204906	0.156559	0.180066	0.19902	0.141317	0.0822453	0.180403	0.188674	0.123439	0.178723	0.1215	0.146078
Melezitose 11TMS mz361 RT47.35 RI3460.7	47.3749	0.0247492	0.0132553	0.0988203	0.0792833	0.0479634	0.119468	0.11214	0.124557	0.0328686	0.189405	0.0744644	0.0817043	0.0354113	0.142381	0.0716751	0.0806731	0.194209	0.184076	0.140521	0.0961254	0.266549	0.296951	0.190313	0.146234
Phenylalanine 2TMS mz218 RT23.25 RI1634.5	23.3093	0.661685	0.780603	0.873389	1.48807	0.747345	0.55722	0.822855	0.777321	0.696607	0.735981	0.788175	0.624154	0.53377	0.894596	0.641034	0.855336	0.96831	0.723137	0.764303	0.919332	0.762288	0.858594	1.16604	0.710607
Phosphoric acid 3TMS mz 211 RT15.82 RI1293.1	15.8452	1.6239	1.24659	1.78111	1.3125	1.95144	0.961099	1.9344	1.52306	2.26569	1.74513	1.92801	1.63591	1.58734	1.94336	1.02938	1.61922	0.940536	1.23282	1.50048	0.886932	1.60339	1.6695	1.17145	1.70564
Proline 2TMS mz142 RT16.22 RI1309.4	16.1786	0.000656924	0.0010339	0.0849296	0.212944	0.000544781	0.0127914	0.175733	0.102605	0.000448524	0.00430804	0.0245587	0.0566784	0.000467644	0.00831429	0.000847869	0.0420421	0.00960188	0.0383951	0.00904277	0.0773836	0.0248795	0.10528	0.0473818	0.131247
Pyroglutamic acid 2TMS mz258 RT21.21 RI1531.8	21.2625	0.546798	0.44034	0.55622	0.540013	0.663022	0.335544	0.977172	0.439465	0.697153	0.472718	0.949467	0.650572	0.405297	0.553644	0.468465	0.483946	0.514658	0.316165	0.493281	0.361524	0.535588	0.431681	0.577743	0.449347
Pyruvic acid (1MEOX) (1TMS) mz174 RT9.82 RI1081.9	10.0666	0.381491	0.395114	0.174814	0.0816882	0.304417	0.0967469	0.191147	0.138606	0.146607	0.134581	0.0921324	0.200615	0.309254	0.0874068	0.0843135	0.0832461	0.128535	0.0964269	0.354497	0.309966	0.0833461	0.232526	0.171671	0.211413
Quinic acid 5TMS mz255 RT27.82 RI1892.8	27.8422	1.75314	1.8802	2.64548	2.45316	2.29843	2.23985	2.25481	2.27901	2.08338	2.0989	2.04403	2.14416	1.99919	3.69903	2.25818	2.63381	1.91694	2.52843	2.22887	2.42427	1.99426	2.3613	1.79521	2.23162
Ribitol 5TMS mz217 RT25.45 RI1754.6	25.4764	0.127829	0.115476	0.308362	0.297896	0.133425	0.179448	0.08799	0.201274	0.0690126	0.128591	0.0427599	0.0545132	0.294454	0.307637	0.203424	0.245238	0.240384	0.248087	0.190387	0.38437	0.174927	0.223736	0.277085	0.18607
Salicylic acid-glucopyranoside 5TMS mz267 RT38.26 RI2620.0	38.0972	0.0254935	0.0273157	0.402882	0.470214	0.0456036	0.309182	0.0329806	0.294934	0.0494491	0.185674	0.0457218	0.0460816	0.0569032	0.519452	0.0867753	0.231466	0.386372	0.328736	0.213748	0.160782	0.21483	0.308688	0.267363	0.215321
Serine 3TMS mz204 RT17.86 RI1375.6	17.975	0.95512	0.585136	1.45889	1.71582	0.623739	1.27493	1.25534	1.63485	0.852797	1.29927	1.26331	1.14945	1.43796	1.86129	1.45199	1.54441	1.49337	1.35579	1.50796	1.33571	1.34243	1.62068	1.30178	1.39894
Shicimic acid 4TMS mz204 RT26.80 RI1831.4	26.8144	1.39232	1.43249	1.69536	1.36008	1.96073	1.6551	2.0205	1.98236	1.84151	1.90736	1.63999	2.22264	1.25699	2.07311	1.20234	1.5655	1.62844	1.09132	1.43673	1.55126	1.60262	1.98061	1.46573	1.84035
Succinic acid 2TMS mz247 RT16.62 RI1325.5	16.6601	0.101586	0.179828	0.168195	0.142053	0.192087	0.0895396	0.25649	0.117546	0.14482	0.126975	0.227536	0.219892	0.121121	0.121905	0.105108	0.149727	0.128216	0.0966267	0.147462	0.173538	0.0916623	0.100537	0.163701	0.126683
Sucrose mz451 RT39.28 RI2705.8	39.2591	1.45264	1.51101	2.92726	2.41822	1.74617	2.15207	1.93527	2.11968	1.58051	2.1708	1.73177	2.17008	1.91897	3.27879	1.91402	1.84763	2.8399	2.78312	2.61263	1.57919	1.90636	2.6294	2.35626	2.14785
Threitol 4TMS mz217 RT21.05 RI1524.6	21.0773	0.0308498	0.0290288	0.030341	0.0167087	0.0349129	0.0113403	0.035647	0.0213274	0.0278345	0.0220069	0.0263835	0.0232859	0.0328337	0.0380846	0.0244682	0.0302855	0.00754073	0.00610297	0.0142833	0.0142855	0.00939364	0.0140066	0.0082827	0.014384
Threonic acid 4TMS mz292 RT22.28 RI1583.1	22.2998	0.153122	0.174737	0.475361	0.437045	0.272913	0.301987	0.208211	0.438069	0.220722	0.331397	0.156371	0.164502	0.30523	0.258315	0.370008	0.604142	0.526344	0.238551	0.791153	0.454736	0.215374	0.42141	0.384538	0.229119
Threonine 3TMS mz218 RT18.47 RI1400.4	18.4935	0.311148	0.253096	0.323791	0.415634	0.332924	0.241641	0.407188	0.350441	0.336835	0.342436	0.425153	0.382633	0.248428	0.479675	0.24034	0.330017	0.351029	0.258631	0.278043	0.285429	0.325188	0.366842	0.315099	0.282982
Tryptophan 3TMS mz202 RT33.13 RI2235.8	33.1387	0.49788	1.0962	1.71313	1.92629	1.24178	1.31329	1.04373	1.28183	1.23638	1.56458	1.33302	0.587301	1.49786	2.03642	1.56737	1.7418	1.83196	1.76952	1.59504	2.04419	1.42242	1.77275	2.10224	1.48369
Unknown mz103 RT20.39 RI1492.6	20.3873	0.0982515	0.150244	0.0855083	0.0855536	0.071377	0.05318	0.198387	0.0963799	0.0758854	0.0849958	0.0797657	0.0886486	0.0804324	0.101116	0.0666351	0.0738711	0.0840106	0.0878118	0.0675601	0.0991545	0.0561081	0.0991778	0.0734295	0.0971417
Unknown mz114 RT34.19 RI2311.6	34.3562	0.00224312	0.00144986	0.00499416	0.00454478	0.00264243	0.00305437	0.00196313	0.00311061	0.00155164	0.00282985	0.00193911	0.0016385	0.00408675	0.00406083	0.00421622	0.00470763	0.00355957	0.00482206	0.00436676	0.00442214	0.00277537	0.00352252	0.00516424	0.00292609
Unknown mz117 RT14.99 RI1259.3	15.0394	0.00515049	0.00314988	0.00707243	0.501773	0.00399174	0.00368064	0.00449262	0.00996204	0.0047795	0.0073299	0.00619573	0.0143372	0.00404389	0.00666083	0.00575101	0.00659263	0.00477435	0.00413934	0.00304291	0.007196	0.00550099	0.0064223	0.00383845	0.0102545
Unknown mz117 RT23.04 RI1623.2	23.0638	0.01076	0.0122226	0.0440037	0.0468575	0.0192123	0.0292409	0.0199465	0.0361116	0.0169503	0.026751	0.0198697	0.0220603	0.0175964	0.030784	0.0203753	0.0386891	0.059184	0.0195584	0.04525	0.0519264	0.0217762	0.0334676	0.0474524	0.0282178
Unknown mz117 RT26.29 RI1800.7	26.2588	0.0252885	0.0223181	0.038209	0.0316905	0.0341672	0.0213337	0.0338768	0.0395076	0.0336304	0.0370886	0.0334931	0.0346822	0.0252105	0.0458229	0.0213063	0.028441	0.0102081	0.00898556	0.0176895	0.0157389	0.0191487	0.0286117	0.0104432	0.0314951
Unknown mz119 RT36.53 RI2484.9	36.5138	0.00107878	0.0017055	0.00155786	0.00303973	0.00149675	0.00172264	0.00166486	0.00190418	0.00201819	0.00175209	0.00264176	0.00337873	0.00173207	0.00190146	0.00163724	0.00168197	0.00167313	0.00133568	0.00187353	0.00193229	0.00176081	0.00231253	0.0016343	0.00206701
Unknown mz133 RT25.07 RI1733.8	25.0504	0.0135806	0.0184159	0.0139245	0.0151739	0.0188756	0.0135443	0.0196602	0.0207614	0.0154926	0.0148211	0.010392	0.0157709	0.0178461	0.0289932	0.0200637	0.0179091	0.0129667	0.0165561	0.0199672	0.0243267	0.0123619	0.0171998	0.0185095	0.0215174
Unknown mz133 RT26.69 RI1823.9	26.6847	0.0114757	0.00748018	0.0320562	0.0164089	0.043672	0.0152684	0.0165418	0.0360213	0.0291247	0.0274311	0.0351916	0.0423635	0.0324977	0.0270046	0.0454429	0.0487577	0.0162245	0.0216776	0.0411872	0.0414473	0.0206273	0.0235011	0.0276733	0.0337248
Unknown mz133 RT37.26 RI2541.8	37.2546	0.013787	0.0160384	0.0200504	0.0226089	0.0176339	0.0172848	0.0191176	0.0180864	0.0177172	0.0183412	0.0212724	0.0234	0.0157463	0.0182605	0.016434	0.0174377	0.0159119	0.0150226	0.0182624	0.0172086	0.0156531	0.0181855	0.0166332	0.0170373
Unknown mz135 RT39.71 RI2740.7	39.6758	0.012163	0.0172852	0.0395931	0.0479478	0.0222993	0.0309522	0.0224482	0.0407358	0.0243512	0.0452677	0.0218904	0.0286947	0.0117367	0.0385816	0.00991761	0.0156106	0.037337	0.0474197	0.0259821	0.0150539	0.0329748	0.0479204	0.0446462	0.0449193
Unknown mz142 RT13.19 RI1189.6	13.1548	0.0132763	0.00963105	0.0410888	0.0668627	0.0153403	0.0286962	0.00526788	0.0393496	0.018099	0.0381592	0.00613393	0.0044744	0.0452779	0.017599	0.0268814	0.0244129	0.0529175	0.0514187	0.0326079	0.0318787	0.0247288	0.0314374	0.0800394	0.0282813
Unknown mz149 RT37.34 RI2547.4	37.324	0.00570985	0.00129535	0.00120447	0.00271461	0.00698947	0.00472297	0.00271962	0.00341921	0.00806254	0.00105812	0.00122598	0.00170775	0.000928648	0.00122074	0.00113952	0.00133103	0.000941864	0.000847854	0.000904383	0.0014895	0.00123512	0.000829434	0.00076094	0.00131864
Unknown mz155 RT20.24 RI1485.7	20.4429	0.0391743	0.0531499	0.0227155	0.038902	0.0544739	0.0245697	0.108526	0.024898	0.0302435	0.0420355	0.106591	0.0505606	0.00703946	0.0487536	0.0139078	0.0217925	0.0296474	0.016453	0.0232776	0.0257897	0.0323297	0.0397257	0.0314227	0.0230282
Unknown mz157 RT24.92 RI1725.7	24.8329	0.21809	0.21749	0.212537	0.28008	0.215834	0.184484	0.21605	0.184932	0.25677	0.19266	0.286084	0.295574	0.242457	0.218982	0.210627	0.214398	0.216953	0.193272	0.220082	0.194739	0.201206	0.206638	0.223967	0.205826
Unknown mz157 RT36.08 RI2450.6	36.0832	0.00380196	0.00308128	0.0121499	0.0115414	0.00522943	0.00763228	0.00597308	0.0104994	0.00395896	0.0067596	0.00277938	0.00424424	0.00611452	0.0150063	0.00652765	0.00719398	0.0125298	0.0117187	0.00835971	0.00978286	0.00686441	0.0104404	0.0091279	0.00620001
Unknown mz157 RT36.17 RI2457.5	36.148	0.0243451	0.0235009	0.0706113	0.0581837	0.0375155	0.0439206	0.042322	0.0634402	0.0291436	0.0467283	0.0230791	0.0259398	0.0437867	0.0663021	0.0509214	0.051698	0.0689703	0.0592927	0.0584065	0.066313	0.0461748	0.0630209	0.051936	0.0391081
Unknown mz174 RT12.51 RI1167.7	12.4789	0.0119211	0.00915593	0.0307331	0.0577525	0.014276	0.0208178	0.00377521	0.0326679	0.0180087	0.0327027	0.00463254	0.00489319	0.0348908	0.0112597	0.0166178	0.0172242	0.0271143	0.0360183	0.0184088	0.0181744	0.0177776	0.0182017	0.0688692	0.0175822
Unknown mz174 RT26.89 RI1836.8	26.9208	0.22752	0.192118	0.470056	0.538718	0.280089	0.324687	0.287891	0.350253	0.308079	0.347114	0.278372	0.180866	0.487521	0.663965	0.388757	0.392191	0.513157	0.619509	0.402196	0.426116	0.301966	0.417042	0.476206	0.302205
Unknown mz175 RT37.91 RI2591.9	37.9305	0.00309307	0.002686	0.00728013	0.00663477	0.00404729	0.00981378	0.00763793	0.00818806	0.00356058	0.00968188	0.00617695	0.00757863	0.00337126	0.00841484	0.00554301	0.00561899	0.0135305	0.011176	0.0111748	0.00671955	0.0149703	0.0176386	0.0123822	0.0119596
Unknown mz175 RT38.16 RI2611.6	38.1111	0.00388391	0.0027519	0.015667	0.0200913	0.00455447	0.0135761	0.00442986	0.0122663	0.00254221	0.00710766	0.00224838	0.00255142	0.015156	0.0321677	0.0177367	0.0182208	0.0259486	0.0332948	0.0180134	0.0296751	0.012985	0.0173406	0.0263662	0.0117424
Unknown mz184 RT17.08 RI1344.3	17.049	0.0177482	0.0360378	0.0121283	0.0289993	0.0370305	0.0347225	0.0167848	0.153624	0.0391951	0.0300179	0.0134545	0.0471132	0.0304673	0.0245373	0.0122483	0.0569702	0.0370641	0.0204635	0.0204853	0.0236172	0.0476672	0.0223976	0.0148213	0.0879949
Unknown mz184 RT7.81 RI1017.7	7.64935	0.0628856	0.0532647	0.136444	0.100509	0.0928104	0.0896876	0.0748931	0.0935714	0.0923647	0.0998335	0.0759288	0.0525159	0.133401	0.148666	0.118424	0.106502	0.142269	0.137669	0.158769	0.127907	0.102423	0.13537	0.162306	0.12025
Unknown mz191 RT41.20 RI2869.4	41.1989	0.061263	0.0457565	0.221845	0.343374	0.090146	0.192181	0.0452696	0.185453	0.101607	0.206671	0.0711934	0.0737008	0.089537	0.215927	0.0875498	0.110568	0.270275	0.375336	0.172204	0.146537	0.183251	0.233542	0.299942	0.185514
Unknown mz191 RT42.97 RI3028.9	42.9814	0.00769782	0.00566672	0.0139023	0.00244062	0.00851264	0.00247277	0.00842798	0.00544728	0.00767558	0.00571305	0.00612187	0.000274236	0.0226702	0.0846681	0.0249251	0.0183974	0.00363101	0.00235494	0.0158186	0.0267179	0.00235214	0.000133587	0.00628949	0.00323909
Unknown mz196 RT16.81 RI1333.2	16.8407	0.0111372	0.0077763	0.0125433	0.0133026	0.0108376	0.0060759	0.011015	0.00963405	0.00792109	0.00739422	0.012848	0.00789486	0.0180777	0.0123	0.016689	0.0165362	0.0114795	0.0112502	0.0132402	0.01788	0.00696975	0.00941751	0.0135906	0.0103468
UNknown mz201 RT21.43 RI1543.0	21.3274	0.00864839	0.00231359	0.0071807	0.0101997	0.00173444	0.00933752	0.00212316	0.0107349	0.00985383	0.011507	0.00667212	0.0107301	0.00781256	0.0137961	0.00907756	0.0107195	0.0139138	0.00771681	0.0113149	0.0116687	0.0119949	0.0134352	0.0138613	0.0115927
Unknown mz204 RT29.08 RI1968.9	29.0922	1.03467	0.496881	1.97601	1.98347	1.01661	1.31687	0.478363	1.76736	1.20955	1.71038	0.785219	0.505541	1.83249	0.742807	1.77855	1.75844	1.67034	1.80259	1.80218	1.91789	1.44287	1.56447	1.91948	1.76311
Unknown mz204 RT29.36 RI1985.7	29.37	0.0758006	0.0606279	0.144247	0.164608	0.0982382	0.0896063	0.0772231	0.13573	0.108906	0.134595	0.0820747	0.0867446	0.135729	0.126088	0.136844	0.120747	0.152866	0.195974	0.124538	0.19986	0.0880146	0.126099	0.183777	0.126982
Unknown mz204 RT29.81 RI2013.8	29.8422	0.06821	0.107447	0.175428	0.327722	0.327309	0.139143	0.485465	0.111694	0.16096	0.107424	0.358099	0.369607	0.110283	0.475732	0.980392	0.173495	0.13156	0.146713	0.230443	0.691372	0.126849	0.177834	0.465815	0.116405
Unknown mz204 RT30.60 RI2067.0	30.495	0.245619	0.32818	0.65194	0.399253	0.535321	0.217981	0.759429	0.302702	0.635902	0.395452	0.588451	0.663117	1.01912	0.760107	1.33328	0.632912	0.900378	0.681978	0.65299	1.38014	0.271745	0.452163	1.13816	0.420363
Unknown mz204 RT31.26 RI2108.9	31.2821	0.029097	0.0263769	0.0454346	0.0458513	0.0381169	0.0328416	0.0326804	0.0446233	0.0317926	0.0395471	0.0282299	0.0268777	0.000123779	0.0307518	0.0450297	0.0336752	0.0358624	0.0386565	0.0395871	0.0519994	0.0240086	0.0288101	0.051937	0.0294119
Unknown mz204 RT31.64 RI2134.6	31.6154	0.121163	0.0842585	0.192667	0.278554	0.0859363	0.152768	0.0857524	0.1157	0.0751894	0.114558	0.0422937	0.0312784	0.0615573	0.0201375	0.0663051	0.0464212	0.167368	0.316379	0.0772632	0.0869626	0.0216665	0.0280479	0.107733	0.0171651
Unknown mz204 RT37.47 RI2557.5	37.6249	0.141273	0.074786	0.863362	1.27291	0.149251	0.816046	0.0954579	0.750109	0.119143	0.476325	0.10826	0.108907	0.897242	1.07762	0.833203	0.770889	1.32887	1.41641	1.14126	1.2884	0.915985	1.11774	1.38114	0.817104
Unknown mz204 RT44.04 RI3130.5	44.0648	0.00872256	0.0103782	0.030288	0.015632	0.00016063	0.0296405	0.0183819	0.0338684	0.011463	0.0342307	0.0186331	0.020788	0.0151924	0.0299997	0.0183934	0.0221323	0.000324387	0.0293745	0.0330565	0.0180518	0.021215	0.00025675	0.040522	0.0277889
Unknown mz204 RT45.50 RI3271.9	45.5324	0.0510421	0.0574664	0.610611	1.47915	0.128439	0.365863	0.0912862	0.740822	0.109623	0.432344	0.182134	0.191632	0.098022	1.27328	0.0835507	0.244387	0.967373	1.26113	0.540626	0.348761	0.436405	0.74545	1.0868	0.352062
Unknown mz205 RT25.75 RI1771.0	25.7634	0.208169	0.185194	0.336365	0.377125	0.199836	0.164107	0.210206	0.224021	0.152019	0.15572	0.107984	0.0969498	0.442923	0.553175	0.448891	0.445378	0.342182	0.392036	0.342399	0.479633	0.186698	0.243916	0.379749	0.221267
Unknown mz214 RT14.01 RI1219.9	13.9281	0.000857376	0.00177128	0.00511617	0.00876515	0.00207576	0.00460632	0.00449137	0.00468787	0.00140958	0.00453174	0.00802289	0.00812042	0.00148019	0.00295695	0.00205654	0.00282761	0.00207079	0.00403165	0.00267142	0.00316823	0.00313377	0.00321595	0.00313198	0.00262707
Unknown mz214 RT25.86 RI1777.1	25.8792	0.00209788	0.00233779	0.00206792	0.00241273	0.0033853	0.00133381	0.00415853	0.00109917	0.00316132	0.0022922	0.00345316	0.00307564	0.00283132	0.00573827	0.00173479	0.00148692	0.00231991	0.00187281	0.00106019	0.00226791	0.00222966	0.00314039	0.00244244	0.00214876
Unknown mz214 RT29.42 RI1989.2	29.4071	0.00714881	0.00726745	0.00797283	0.00442524	0.0133002	0.00798997	0.00734174	0.00854841	0.0114752	0.0109462	0.00703909	0.0133418	0.0183061	0.0150947	0.0140648	0.0117517	0.00897139	0.00830425	0.00873036	0.0135468	0.00910107	0.00893605	0.00758269	0.00738923
Unknown mz217 RT25.62 RI1763.9	25.6524	0.0121906	0.0074058	0.00448512	0.000237686	0.0151869	0.00389289	0.013591	0.00491073	0.0145721	0.00761181	0.0166515	0.00813715	0.00856521	0.00404275	0.00409505	0.00377206	0.000163163	0.00172815	0.00374143	0.00280244	0.000215777	0.00318424	0.0025172	0.00214622
Unknown mz219 RT29.52 RI1995.1	29.5459	0.132325	0.16771	0.154884	0.0919083	0.163842	0.122617	0.172134	0.0955633	0.103973	0.13983	0.130899	0.0715673	0.0887597	0.073697	0.20526	0.150822	0.0785545	0.0838966	0.201862	0.310106	0.0473608	0.0942088	0.132554	0.0770063
UNknown mz219 RT38.00 RI2597.9	38.1574	0.111046	0.0690116	0.445887	0.430989	0.145216	0.452927	0.0812693	0.391022	0.103305	0.317938	0.0717818	0.0592322	0.274413	0.305234	0.268513	0.255368	0.528664	0.432958	0.339354	0.34621	0.342922	0.419032	0.404926	0.232374
Unknown mz220 RT21.93 RI1566.7	21.9618	0.0155115	0.0148549	0.0422196	0.0564456	0.0230411	0.0339175	0.021121	0.0382386	0.0183311	0.0306171	0.0194685	0.016715	0.0373767	0.0513657	0.034964	0.0444272	0.0732825	0.0557105	0.052169	0.0825386	0.0319381	0.045649	0.0777547	0.0348671
Unknown mz223 RT37.15 RI2532.9	37.1665	0.00833513	0.0132607	0.0749119	0.110965	0.0275163	0.0469023	0.0152555	0.100916	0.030392	0.0822824	0.0242672	0.0361238	0.0111554	0.158337	0.00850084	0.0219606	0.0584225	0.0966911	0.0431597	0.0165418	0.0581622	0.0871789	0.0739061	0.0570006
Unknown mz226 RT21.56 RI1549.1	21.6005	0.0180263	0.0257534	0.0303899	0.031172	0.0184961	0.0300355	0.0211623	0.0202565	0.0118402	0.019354	0.0160909	0.0144377	0.0539153	0.0157021	0.0878032	0.038089	0.0638547	0.0242876	0.0856039	0.262335	0.0114821	0.0226388	0.0552258	0.0234745
Unknown mz228 RT15.10 RI1264.0	15.1552	0.0156388	0.0162886	0.0172715	0.0148085	0.0183717	0.0132247	0.0171241	0.0114781	0.0153628	0.014211	0.017118	0.00965377	0.0246548	0.016119	0.028222	0.0239991	0.0220203	0.0176892	0.0226873	0.027694	0.0106577	0.0187014	0.0221117	0.0161903
Unknown mz228 RT20.99 RI1521.7	21.0171	0.00339269	0.00599052	0.0204407	0.0207343	0.00545476	0.00724422	0.0110005	0.0165373	0.00743841	0.01011	0.0149843	0.00882653	0.0203566	0.00912486	0.0309171	0.0190201	0.02117	0.015768	0.0308928	0.0555987	0.00547957	0.0182118	0.04688	0.0159238
Unknown mz233 RT12.85 RI1178.8	12.9743	0.00306255	0.00337978	0.00463419	0.00458148	0.00433069	0.00257316	0.0039159	0.00402986	0.00458107	0.00438674	0.0039718	0.00314998	0.0024091	0.00498227	0.00209387	0.00234965	0.00289327	0.00225317	0.00241512	0.00250721	0.0028402	0.00334389	0.00344034	0.00330001
Unknown mz244 RT29.00 RI1963.7	29.0182	0.0625417	0.0785652	0.0796185	0.0718609	0.15086	0.107472	0.0771006	0.0997133	0.132173	0.126779	0.093178	0.155346	0.185654	0.179032	0.181339	0.140614	0.110072	0.118778	0.115651	0.187397	0.105812	0.13121	0.104661	0.106862
Unknown mz245 RT23.94 RI1671.8	23.9669	0.403137	0.465762	0.873799	0.957989	0.651085	0.544034	0.556943	0.734713	0.658961	0.714365	0.693199	0.610125	0.314159	1.40365	0.230807	0.480518	0.800596	1.11142	0.636773	0.333191	0.777479	0.80688	0.836425	0.774297
Unknown mz246 RT29.29 RI1980.8	29.3052	0.00164634	0.00292518	0.00654434	0.00559685	0.00403958	0.00497744	0.00397301	0.00866786	0.00463246	0.00713622	0.00443659	0.0064718	0.00607214	0.0073637	0.00700836	0.00677739	0.00634448	0.00605643	0.00763212	0.00924119	0.0054545	0.00748869	0.00625538	0.00520019
Unknown mz259 RT40.16 RI2777.2	40.1619	0.0189411	0.0199203	0.059782	0.0680619	0.0259395	0.0563818	0.0215994	0.0480538	0.0258194	0.04812	0.0192683	0.0224239	0.039731	0.0818457	0.0354465	0.0457661	0.073085	0.0814382	0.0510551	0.0347218	0.0543184	0.0748245	0.0666649	0.0552759
Unknown mz259 RT40.73 RI2827.1	40.699	0.004432	0.00447272	0.0116377	0.0117468	0.00638782	0.00780481	0.00556584	0.00861347	0.00432707	0.00748462	0.00637926	0.00716478	0.00944215	0.0185314	0.00843881	0.00908261	0.0145237	0.0167393	0.0118045	0.0119645	0.0118975	0.0202099	0.0130411	0.0134881
Unknown mz262 RT35.60 RI2413.3	35.6294	0.032073	0.0256039	0.0704818	0.0848879	0.0386872	0.0491982	0.0326403	0.0568095	0.0289684	0.044824	0.0257926	0.0229701	0.0778003	0.0770273	0.0657223	0.0670132	0.090669	0.103181	0.0756483	0.0995817	0.0527607	0.0692031	0.100835	0.0551823
Unknown mz275 RT23.16 RI1629.3.2	23.1796	0.0109266	0.0150286	0.0269892	0.0570728	0.018521	0.022669	0.0236482	0.0307995	0.0223491	0.0257454	0.0845532	0.0382731	0.0166872	0.0304715	0.0164646	0.0287366	0.0305145	0.0214267	0.0262023	0.0262281	0.0265869	0.0282872	0.0315423	0.0306294
Unknown mz275 RT37.61 RI2569.7	37.824	0.0119963	0.0109324	0.0234654	0.0310316	0.0132394	0.0118381	0.00934142	0.022854	0.012794	0.0178441	0.00800345	0.0078564	0.0149794	0.0201319	0.011858	0.0158228	0.023756	0.0333759	0.0243307	0.0151252	0.0145905	0.0279897	0.0257328	0.0183682
Unknown mz275 RT38.99 RI2680.8	38.9952	0.0260612	0.0250259	0.0450999	0.0406224	0.032345	0.0313422	0.0253227	0.0403376	0.0241556	0.0317167	0.0224071	0.0181556	0.000236647	0.000943156	0.0312898	0.0385868	0.0440432	0.000817143	0.0468317	0.0354446	0.000482048	0.0416242	0.044877	0.0338529
Unknown mz277 RT41.11 RI2860.7	41.1202	0.0243887	0.0234686	0.0411071	0.0505988	0.0347921	0.0185777	0.0315022	0.0402857	0.0370379	0.041159	0.0400625	0.0417563	0.0400705	0.0434822	0.0520726	0.0627189	0.0251597	0.0320457	0.0230182	0.0338966	0.0198579	0.0275778	0.0452392	0.0333721
Unknown mz288 RT21.85 RI1563.0	21.8414	0.00385941	0.00384019	0.0176226	0.0132631	0.00511437	0.0136264	0.00419452	0.0163232	0.00553585	0.012861	0.00301461	0.00546796	0.0029273	0.0115667	0.00186424	0.00526325	0.017792	0.0142113	0.0154392	0.0105275	0.0113025	0.0109311	0.0182008	0.0128835
Unknown mz288 RT24.07 RI1679.4	24.1151	0.0357268	0.106664	0.0113147	0.00693002	0.0255609	0.00555087	0.0253755	0.00872208	0.0133761	0.00856025	0.0139189	0.0144633	0.0416682	0.00313264	0.0140083	0.015375	0.00818286	0.00564026	0.0359171	0.0267943	0.00328184	0.0162593	0.0192925	0.00670697
Unknown mz290 RT34.39 RI2325.7	34.4118	0.0615603	0.0751527	0.176762	0.191851	0.0977881	0.135958	0.105825	0.160823	0.0981469	0.152541	0.102913	0.105564	0.0692839	0.224249	0.0602879	0.0949729	0.186726	0.200741	0.132133	0.0878012	0.155253	0.19621	0.161404	0.145978
Unknown mz292 RT23.04 RI1623.2	23.036	0.00993413	0.0116696	0.047586	0.048465	0.0209436	0.0315658	0.0177815	0.0346598	0.0178899	0.0298569	0.0185609	0.0195257	0.0200249	0.0334997	0.0217302	0.0376922	0.0709069	0.0221528	0.0510204	0.055251	0.0245391	0.0386516	0.054358	0.0277457
Unknown mz292 RT25.78 RI1772.6	25.8097	0.465306	0.505542	0.702342	0.645068	0.677454	0.3564	0.778592	0.627462	0.639986	0.590702	0.643494	0.550877	0.50997	1.0651	0.385724	0.526686	0.537636	0.47892	0.563553	0.518415	0.427444	0.60948	0.599341	0.510117
Unknown mz292 RT26.56 RI1816.6	26.5829	0.749353	0.947268	1.95162	1.95333	1.37394	1.35747	1.47706	1.83502	1.57384	1.77786	1.55755	1.58113	0.628656	2.54964	0.462417	0.968553	1.68697	1.58083	1.25065	0.660815	1.40488	1.96434	1.49017	1.73396
Unknown mz292 RT35.66 RI2418.0	35.685	0.188852	0.229132	0.483799	0.526113	0.308471	0.362738	0.296427	0.45579	0.346751	0.482599	0.340541	0.332088	0.179456	0.676067	0.158963	0.239033	0.446366	0.542837	0.372202	0.229917	0.458622	0.590451	0.451461	0.517924
Unknown mz293 RT42.04 RI2943.3	42.0554	0.00425546	0.00446869	0.0106295	0.0124735	0.00585246	0.00580584	0.00926074	0.00761219	0.00566936	0.00842194	0.00785763	0.00464904	0.00909526	0.0107322	0.0175802	0.0146277	0.00780857	0.0104378	0.0115855	0.0170169	0.00553397	0.00991611	0.0185645	0.00892907
Unknown mz302 RT25.69 RI1767.5	25.7079	0.0443138	0.0382521	0.0347476	0.01301	0.059235	0.0387298	0.0413289	0.0285266	0.0444781	0.037717	0.0220085	0.0299145	0.0591834	0.0582934	0.0342932	0.0277455	0.0419853	0.0372199	0.0415506	0.0350717	0.0303888	0.0408438	0.042057	0.0273162
Unknown mz302 RT32.34 RI2180.8	32.3099	0.000869254	0.00079301	0.0029031	0.00368402	0.000771099	0.00132879	0.000757924	0.00152638	0.000766327	0.00148174	0.000590286	0.00102932	0.00298446	0.00184641	0.00265788	0.00279647	0.00679722	0.00366919	0.00340059	0.0095356	0.00171513	0.00383572	0.00741992	0.00239968
Unknown mz306 RT18.12 RI1386.1	18.0906	0.0221892	0.0214742	0.0275715	0.0311698	0.0321537	0.0189919	0.0329639	0.0275893	0.0279475	0.0205139	0.0305279	0.0224004	0.0391231	0.0332134	0.0365332	0.0346722	0.0255494	0.0265394	0.0305619	0.0403781	0.0195355	0.0238909	0.0295804	0.0224295
Unknown mz306 RT22.69 RI1603.2	22.7212	0.0378386	0.0348398	0.0845335	0.0859441	0.0398178	0.045212	0.0505749	0.0526387	0.0309681	0.0301143	0.0267314	0.0232422	0.0749164	0.134217	0.0730169	0.0806548	0.086541	0.0892474	0.0677965	0.093705	0.0439967	0.0566715	0.0768483	0.0401444
Unknown mz316 RT27.27	27.2264	0.00455394	0.0063849	0.00862625	0.00576012	0.0149269	0.00695861	0.0100148	0.0066391	0.00907033	0.00741527	0.0128029	0.00954284	0.0172401	0.0118997	0.0291644	0.0112301	0.00896197	0.00883095	0.013864	0.0185994	0.00633692	0.0100848	0.0121745	0.00826361
Unknown mz318 RT44.60 RI3183.0	44.6342	0.0214128	0.0254389	0.0571515	0.0283306	0.0480917	0.0341417	0.0418353	0.0229301	0.0418795	0.0824753	0.046227	0.0443161	0.0337331	0.0499675	0.0428978	0.0531534	0.0705818	0.0148154	0.0567673	0.0577426	0.0288596	0.0227804	0.0366233	0.0358559
Unknown mz319 RT23.76 RI1662.7	23.7909	0.00615097	0.00553427	0.00752665	0.0052073	0.0101162	0.00552993	0.00893091	0.00894599	0.00815058	0.00945697	0.00793446	0.00952985	0.0104546	0.0125362	0.00790768	0.00870195	0.00680743	0.00849479	0.00883779	0.00915299	0.00723678	0.010408	0.00723351	0.0102948
Unknown mz319 RT31.91 RI2152.3	31.921	0.147882	0.166683	0.685197	0.796142	0.236768	0.502331	0.238414	0.533604	0.246394	0.504383	0.209756	0.299982	0.406427	0.594473	0.362685	0.397585	0.960828	0.991284	0.640921	0.826295	0.645492	0.800136	0.974877	0.640189
Unknown mz319 RT32.14 RI2168.0	32.1617	0.0167861	0.0139145	0.0342345	0.0403478	0.0195982	0.0242563	0.0162504	0.0285783	0.0158296	0.023129	0.0108985	0.00990123	0.0480365	0.0452625	0.0379475	0.0387488	7.44392e-05	0.0569683	0.0370165	0.0551319	0.0238212	0.0319196	0.0480783	0.0257875
Unknown mz319 RT32.27 RI2176.0	32.2775	0.0301103	0.0266177	0.161794	0.202608	0.0445265	0.0733404	0.0411464	0.089564	0.0390741	0.076266	0.0268926	0.0434367	0.160451	0.112343	0.155395	0.145604	0.347252	0.222284	0.197698	0.495964	0.101321	0.159735	0.404977	0.144181
Unknown mz319 RT32.34 RI2180.8	32.2821	0.0348785	0.0326475	0.198941	0.248719	0.0486395	0.0860934	0.0497452	0.109486	0.0425473	0.0836682	0.0321191	0.053746	0.184059	0.12638	0.191949	0.180702	0.42351	0.264159	0.251415	0.66099	0.107545	0.192391	0.508823	0.178444
Unknown mz319 RT32.45 RI2187.8	32.4488	0.0131165	0.0110011	0.0428761	0.0554107	0.0160316	0.0316182	0.013524	0.0329039	0.0155068	0.0271557	0.0111138	0.0130406	0.0436901	0.0410095	0.0371677	0.0359387	0.0755682	0.0715597	0.043094	0.0729741	0.0338127	0.0469208	0.076384	0.0378468
Unknown mz319 RT32.52 RI2193.1	32.5691	0.0110745	0.0103239	0.0415935	0.053097	0.0126216	0.0280441	0.0123928	0.0310821	0.0141704	0.0242556	0.00987654	0.0119257	0.0381186	0.0347018	0.0331826	0.0355914	0.0671976	0.0670119	0.0431682	0.0711003	0.0296605	0.0419803	0.0768453	0.0362271
Unknown mz332 RT42.23 RI2959.5	42.2082	0.0185443	0.0170015	0.0758164	0.132035	0.0291231	0.0619339	0.0254548	0.0725141	0.0249657	0.0608123	0.0268594	0.0254718	0.0382528	0.104674	0.0419779	0.0612684	0.132315	0.168988	0.0818152	0.0979099	0.0705485	0.10288	0.120922	0.071238
Unknown mz333 RT30.86 RI2083.1	30.8885	0.0976501	0.133612	0.270732	0.303995	0.232543	0.193249	0.160227	0.248153	0.283114	0.291595	0.285426	0.277598	0.108247	0.391637	0.0476012	0.0985889	0.165114	0.271867	0.153841	0.067387	0.21021	0.224867	0.169204	0.241492
Unknown mz345 RT44.17 RI3142.5	44.1018	0.030936	0.0275627	0.499779	0.764531	0.0860916	0.443611	0.0946092	0.438241	0.0878734	0.300244	0.10588	0.132256	0.0310718	0.28424	0.0673414	0.223446	0.740033	0.506259	0.382859	0.365368	0.415727	0.558784	0.51353	0.359194
Unknown mz351 RT35.45 RI2401.6	35.4072	0.00382043	0.00371411	0.00970273	0.0117216	0.00474986	0.00759652	0.00455782	0.00918365	0.00361127	0.00505012	0.00252445	0.00279312	0.0112947	0.0120651	0.0102246	0.0104213	0.0138315	0.0169086	0.0112293	0.0123621	0.0066917	0.0106554	0.013771	0.00867078
Unknown mz357 RT32.96 RI2224.9	33.009	0.0015153	0.00374028	0.00200947	0.00199516	0.00324212	0.00415023	0.00431753	0.00306597	0.000933842	0.00170048	0.00156112	0.001986	0.00358306	0.000413303	0.0146791	0.015569	0.0190562	0.00402584	0.0737517	0.00239422	0.000107986	0.00175782	0.00789632	0.0044866
Unknown mz360 RT30.76	30.7913	0.00218733	0.00330219	0.00212165	0.00263005	0.00306079	0.00253199	0.00380661	0.00363326	0.00321421	0.00350489	0.0027085	0.00561383	0.00393142	0.00569097	0.00383852	0.00371441	0.00220821	0.00340706	0.00274494	0.00442134	0.00262452	0.00342259	0.00329334	0.00317278
Unknown mz360 RT36.77 RI2503.1	36.773	0.0302658	0.0401286	0.105694	0.129199	0.0467561	0.0650014	0.084042	0.0730013	0.0427153	0.0935997	0.0919808	0.0551192	0.0394244	0.194371	0.0597367	0.066393	0.0753401	0.14014	0.0971402	0.00212312	0.0562446	0.12512	0.122556	0.102646
Unknown mz361 RT34.71 RI2348.3	34.7173	0.00115278	0.000695446	0.00241704	0.00277292	0.00176416	0.00232492	0.000614453	0.00245626	0.00165718	0.00217823	0.00091298	0.000842748	0.00244487	0.00332537	0.00275448	0.00184643	0.00512679	0.00425619	0.00356255	0.00353783	0.00193269	0.00423843	0.00425967	0.00183297
Unknown mz361 RT37.77 RI2579.7	37.7685	0.0202536	0.0117965	0.0192328	0.0212314	0.0263968	0.0209104	0.0118867	0.0163863	0.0202595	0.0155657	0.0109798	0.0148092	0.014252	0.0178078	0.0089991	0.00926291	0.0265879	0.0194417	0.0164891	0.0150911	0.0201783	0.0156692	0.0180428	0.013821
Unknown mz361 RT39.85 RI2752	39.8609	0.00758329	0.00753333	0.0244438	0.0192272	0.000316573	0.028366	0.0221643	0.0224784	0.000764637	0.0276767	0.0133585	0.0136241	0.00959285	0.0237131	0.0135091	0.0124353	0.0434956	0.0383011	0.0349019	0.0230433	0.0366428	0.0524814	0.0409149	0.0337007
Unknown mz361 RT44.85 RI3206.6	44.9444	0.0136531	0.0131	0.105306	0.122038	0.0243411	0.080297	0.0215883	0.0722361	0.0232247	0.0476959	0.0175109	0.0282237	0.0202901	0.115809	0.0190025	0.0258604	0.0993917	0.17865	0.0657604	0.0730036	0.0820855	0.0870575	0.124011	0.0900398
Unknown mz368 RT33.34 RI2251.8	33.384	0.0153423	0.0126623	0.0229079	0.0203027	0.0136383	0.0121264	0.0202036	0.0161191	0.0102547	0.0131382	0.0161022	0.015727	0.00571753	0.0131071	0.0132297	0.0114137	0.00721526	0.00833463	0.0139708	0.0127034	0.00582774	0.00890429	0.0119531	0.0109373
Unknown mz369 RT13.29 RI1192.4	13.3076	0.226468	0.13158	0.276047	0.155987	0.365356	0.21298	0.244762	0.144281	0.278225	0.233822	0.190475	0.0817043	0.236143	0.161127	0.20283	0.133805	0.377407	0.270865	0.297037	0.135505	0.324393	0.268219	0.308923	0.134052
Unknown mz373 RT30.48 RI2058.2	30.4811	0.00105354	0.00112584	0.000279824	0.000676929	0.000102865	0.000549108	0.00132301	0.00108293	0.000366646	0.000753642	0.00119258	0.000896991	0.000940269	0.000589255	0.00116262	0.00139995	0.000750072	0.000510026	0.00135578	0.00127904	0.000433132	0.000657828	0.00102395	0.000633548
Unknown mz430 RT36.59 RI2489.3	36.5971	0.0105679	0.0120094	0.0217633	0.0332307	0.0188097	0.0203447	0.0137766	0.0223902	0.0209708	0.0313096	0.0166493	0.021059	0.0127482	0.0668704	0.00987448	0.0171063	0.0250955	0.0365801	0.0156117	0.016138	0.024936	0.030928	0.0200429	0.0274325
Unknown mz436 RT26.41 RI1807.7	26.4302	0.0590899	0.047193	0.0943978	0.0934005	0.060931	0.0741042	0.0599574	0.0845961	0.0543411	0.0658876	0.0393766	0.0471335	0.121875	0.093807	0.0896231	0.0926324	0.11177	0.114218	0.0910331	0.134985	0.0745829	0.0905008	0.122112	0.0823312
Unknown mz447 RT32.27 RI2176.0	32.259	0.0208421	0.028471	0.00350926	0.00304689	0.0182873	0.00330891	0.0163471	0.00646934	0.00789327	0.00643663	0.00825866	0.0139052	0.0104722	0.00654373	0.00218885	0.00292432	0.004037	0.00437854	0.0154691	0.0106402	0.00355239	0.0121289	0.00713103	0.0135257
Unknown mz535 RT38.53 RI2642.3	38.5462	0.00619995	0.00583321	0.015265	0.0195096	0.00792021	0.0101088	0.00897741	0.0127938	0.00647377	0.0108931	0.00678008	0.0075509	0.00716107	0.0285235	0.00701208	0.0113123	0.0142157	0.0221979	0.0137232	0.0103692	0.0112415	0.0160278	0.0158118	0.0133601
Unknown mz91 RT35.75 RI2424.5	35.7684	0.00697364	0.00778075	0.0626238	0.105192	0.0110224	0.0460699	0.0111929	0.0591406	0.010782	0.0353563	0.0106175	0.0178011	0.0123728	0.0774039	0.0253585	0.0463605	0.0700926	0.0901062	0.0462662	0.0518687	0.0465781	0.0596511	0.0695327	0.0498828
Valine mz144 RT14.30 RI1231.4	14.3726	0.0218061	0.0297484	0.306544	0.600479	0.0507574	0.183549	0.298601	0.350283	0.0779908	0.153001	0.245401	0.228301	0.00795021	0.224497	0.0263894	0.228091	0.530986	0.397204	0.16045	0.423998	0.53413	0.543981	0.486874	0.39196
	14.8079	0.00118389	0.00137715	0.00195724	0.00115514	0.00235192	0.0012699	0.00227302	0.00174035	0.00228457	0.00213249	0.00213096	0.00258574	0.00157891	0.00216402	0.00119994	0.00131307	0.00103998	0.00106455	0.00150887	0.000997758	0.00116256	0.00169958	0.00124034	0.00160816
