# Supplementary material for: Primary Metabolism, Phenylpropanoids and Antioxidant Pathways Are Regulated in Potato as a Response to Potato virus Y Infection
Source: PLoS One. 2016 Jan 4;11(1):e0146135. doi: 10.1371/journal.pone.0146135 (PMC4738437; doi:10.1371/journal.pone.0146135)
Supplement: S2 Table — The ratios were calculated between the PVYN-inoculated and mock-inoculated leaves (N:mock), the PVYNTN-inoculated and mock-inoculated leaves (NTN:mock), and between the virus isolates used for the PVY-inoculated plants (NTN:N). S, significance determined by student t-tests. Significance determined by two factor ANOVA is also given, where the time and treatment (treat) were given as factors and the significance of the interactions (inter) between these factors is given as well. *, p <0.05; **, p <0.01; ***, p <0.001. (XLSX) [file pone.0146135.s005.xlsx]

## Sheet: Supplemental table
Metabolic pathway (MapMan BIN)	Identifier	Component name	Retention time	Lower Leaves																					Upper Leaves
				Ratio																		ANOVA			Ratio												ANOVA
				1 dpi						3 dpi						6 dpi						Time	Treat	Inter	3 dpi						6 dpi						Time	Treat	Inter
				N:mock	S	NTN:mock	S	NTN:N	S	N:mock	S	NTN:mock	S	NTN:N	S	N:mock	S	NTN:mock	S	NTN:N	S				N:mock	S	NTN:mock	S	NTN:N	S	N:mock	S	NTN:mock	S	NTN:N	S
Amino-acid degradation	GABA	4-Aminobutyric acid 3TMS mz304 RT21.36 RI1539.6	21.3829	-0.506668		-0.567975		-0.0613066		-0.107641		0.0937202		0.201361		1.11423	*	1.46574	*	0.351505		***		**	-0.11709		-0.123598		-0.00650801		1.37449	**	1.40909	**	0.0345919
Amino-acid degradation	Glycerate	Glyceric acid 3TMS mz133 RT17.19 RI1348.9	17.4009	-0.992075		-1.13318	*	-0.141102		0.31206		0.0181004		-0.29396		0.868632	*	1.22076	**	0.352129		***		**	-0.0752414		0.0628753		0.138117		0.529863		0.350806		-0.179057
Amino-acid synthesis	Alanine	Alanine 2+3TMS	15	0.0743698		0.25465		0.18028		0.99593		1.32871		0.332784		-1.41755		1.26231		2.67986		***			1.44244		-0.236226		-1.67867		0.566538		0.331201	*	-0.235337		**	**
Amino-acid synthesis	Aspartate	Aspartic acid 3TMS mz218 RT21.29 RI1536.1	21.3181	0.103562		-0.0572722		-0.160834		-0.376885		-0.151185		0.225701		0.153575		0.609743		0.456168		***			0.318798		-0.0850039		-0.403802		1.56032	*	1.78896	**	0.22864		**
Amino-acid synthesis	Homoserine	Homoserine 3TMS mz218 RT19.80 RI1464.4	19.8039	0.00627745		-0.0449644		-0.0512419		0.0194126		0.455715		0.436302		-0.377767		-0.439632		-0.0618653		**			0.113764		-0.329913		-0.443677	*	0.687649		0.0149539		-0.672695		***
Amino-acid synthesis	Isoleucine	Isoleucine 2TMS mz158 RT16.22 RI1309.3	16.1924	0.0303055		-0.389941		-0.420246		-0.415393		-1.65557		-1.24018		1.75106		4.22132		2.47026					0.0312271		0.189883		0.158656		0.103771		0.240902		0.137131
Amino-acid synthesis	Leucine	Leucine 2TMS mz158 RT15.70 RI1288.3	15.6738	-0.380754		-0.17697		0.203783		-0.389586		-2.00468		-1.6151		1.75935		4.34533		2.58598					-0.11817		-0.443899		-0.325729		0.72262	*	1.25602	*	0.533402
Amino-acid synthesis	Citramalate	Malic acid, 2-methyl- 3TMS mz247 RT20.27 RI1487.2	20.3132	-0.195959		-0.698386		-0.502427		0.252166		0.520437		0.268271		0.287718		0.661727	*	0.374009					0.186505		0.523867		0.337363		0.384724		0.776189		0.391464		***
Amino-acid synthesis	Phenylalanine	Phenylalanine 2TMS mz218 RT23.25 RI1634.5	23.3093	-0.174941		-0.334069		-0.159128		0.1862		0.0183498		-0.16785		1.27536	**	2.10899	***	0.833635	*	**		***	-0.0911751		0.105264		0.196439		-0.544395	*	-0.973316	*	-0.428921
Amino-acid synthesis	Proline	Proline 2TMS mz142 RT16.22 RI1309.4	16.1786	0.169972		0.39003		0.220058		1.02692		-0.647797		-1.67472		0.955611		5.14283		4.18722					-0.109239		-0.193418		-0.084179		-0.209347		-0.223331		-0.013984
Amino-acid synthesis	Serine	Serine 3TMS mz204 RT17.86 RI1375.6	17.975	0.0623603		-0.289769		-0.352129		0.191793		0.114597		-0.0771957		-0.313282		-0.0341496		0.279132					1.22359		1.16083		-0.062763		1.24011		-0.0882969		-1.32841
Amino-acid synthesis	Shikimate	Shicimic acid 4TMS mz204 RT26.80 RI1831.4	26.8144	-0.503806		-0.330684		0.173122		0.613703		0.467592		-0.146111		0.415825		0.548407	*	0.132581		**			0.0923488		0.0320848		-0.060264		-0.342221		-0.652608	*	-0.310387
Amino-acid synthesis	Threonine	Threonine 3TMS mz218 RT18.47 RI1400.4	18.4935	0.326533		-0.101275		-0.427808		-0.0236135		-0.421759		-0.398145		0.306549		0.852531	*	0.545982	*				-0.0400285		-0.173968		-0.133939		1.91039		2.19341	*	0.283021
Amino-acid synthesis	Tryptophan	Tryptophan 3TMS mz202 RT33.13 RI2235.8	33.1387	-0.0159269		-1.67001		-1.65408		-0.24739		-0.662178		-0.414788		1.63827		2.2294	*	0.591127		**			-0.0373367		-0.24934		-0.212004		0.516829	**	0.520049		0.0032205
Amino-acid synthesis	Valine	Valine mz144 RT14.30 RI1231.4	14.3726	-0.0481743		-0.460149		-0.411975		-0.0771788		-0.987598		-0.910419		2.25631	**	4.42315	*	2.16684	*			***	-0.233972		-0.562363		-0.328391		0.421922		0.82903	*	0.407108
Amino-acid synthesis	Glutamate	Glutamic acid 3TMS mz128 RT23.22 RI1632.6	23.2537	-0.195157		-0.134612		0.0605451		0.15916		-0.221103		-0.380263		0.641406		1.15998	*	0.518572					2.28231		0.864536		-1.41778		0.204606		0.356077		0.151471
Cell wall degradation	Ribose	Aldopentose (1MEOX) 4TMS mz103 RT24.02 RI1676.4	24.0642	-1.14145		-1.08448		0.0569766		-0.220443		-0.857573		-0.63713		1.61575		1.31501	*	-0.300741		***			-0.650801		-0.69346		-0.0426588		1.12252	*	0.700125		-0.422392
Cell wall degradation	Xylose	Aldopentose (1MEOX) 4TMS mz103 RT24.35 RI1693.7	24.3235	-0.718405		-1.41173	*	-0.693324		0.197021		-0.580147		-0.777169		1.13326		0.902271	**	-0.230985		***			-0.484276		-0.627413		-0.143137		0.804956	*	0.317584		-0.487371		**
Cell wall degradation	Arabinose	Aldopentose (1MEOX) 4TMS mz103 RT24.59 RI1707.7	24.6106	0.0208747		0.375826	*	0.354951		-0.120347		0.179825		0.300172		0.313156		0.775907	*	0.462752	*		**		-0.0435958		-0.209269		-0.165673		0.0617331		-0.172021		-0.233754
Cell wall degradation	Lyxose	Aldopentose (1MEOX) 4TMS mz217 RT24.20 RI1686.7	24.1985	-1.08507		-1.01125		0.0738239		-0.126277		-0.731337		-0.60506		1.62267		1.36132	*	-0.261351		***			-0.762862		-0.728755		0.0341063		1.09479	*	0.72047		-0.374316		**
Cell wall degradation	Galactose	Galactose/Mannose 5TMS mz160 RT28.40 RI1928	28.3838	0.434091		-0.0765159		-0.510607		3.51919		3.00168		-0.517507		3.46051		2.83822		-0.622293		**			0.00469305		0.203086		0.198393		0.0623528		-0.637379		-0.699732		**
Cell wall synthesis	Maltose	Disaccharide 8TMS (1MEOX) maltose mz361 RT40.51 RI2806.9	40.5091	-1.13487		-0.834164		0.300703		0.330097		-0.881456		-1.21155		2.88776	*	3.18202	*	0.294264		***		***	-0.499524		0.166844		0.666368		-0.473405		-0.0211666		0.452238
Cell wall synthesis	Disaccharide1	Disaccharide 8TMS (1MEOX) mz361 RT41.12 RI2861.9	41.12	-0.107725		-0.248864		-0.141139		0.0567992		0.00692061		-0.0498786		0.8769		1.06064	**	0.183736					0.21707		0.588052		0.370983		0.50786		0.936408		0.428549		***	**
Cell wall synthesis	Disaccharide2	Disaccharide 8TMS (1MEOX) mz361 RT41.34 RI2881.1	41.3425	-0.277688		-0.217898		0.0597902		0.149541		0.120776		-0.0287652		0.357483		0.515557		0.158074					-0.439611		-1.5019		-1.06229		1.12329		1.00836		-0.114929
Cell wall synthesis	Trehalose	Disaccharide 8TMS (1MEOX) trehalose mz361 RT40.85 RI2837.3	40.8518	-0.369661		-0.332411		0.0372493		0.0544078		-0.190393		-0.2448		1.21665	*	1.51285	*	0.296204		**		**	-0.388858		-1.63655		-1.2477		1.21133	**	1.06018	***	-0.151152
Cell wall synthesis	Fructose-6-phosphate	Hexose-6-P (fructose/mannose MP) mz315 RT34.86 RI2359.5	34.8794	-1.60492		-1.78295		-0.178028		-0.0272325		-0.69198		-0.664748		1.82503		1.67669	*	-0.148334					0.142423		0.148841		0.00641739		0.282581		0.449671		0.16709
Cell wall synthesis	Glucose-6-phosphate	Hexose-6-P (Glucose MP) 6TMS mz387 RT35.02 RI2370.1	35.1294	-1.86015		-1.96862		-0.108466		-0.0936761		-0.805474		-0.711798		1.81037		1.65764	*	-0.152729					0.149558		0.552619		0.403061	*	0.42141		0.807405		0.385996		***
Cell wall synthesis	Sucrose	Sucrose mz451 RT39.28 RI2705.8	39.2591	-0.428542	*	-0.452755	*	-0.0242125		0.31393		-0.00387778		-0.317808		0.820055	*	0.830528	*	0.0104735		***		***	0.333641		0.448886		0.115245		0.143359		0.262462		0.119103
Gluconeogenese	Citrate	Citric acid 4TMS mz465 RT27.00 RI1843.9	27.0273	-0.478331		-1.14892		-0.670592		0.675042	*	1.23493		0.559884		0.183421		1.33839		1.15497					0.199689		0.254541		0.0548517		-0.675315	*	-0.353029		0.322286
Gluconeogenese	Fumarate	Fumaric acid 2TMS mz143 RT17.37 RI1356.1	17.4055	-0.333187		-0.326309		0.00687767		0.0197058		0.184916		0.16521		0.500714		0.980136		0.479422		***			0.186039		-0.722784		-0.908823		3.26326		3.22695	*	-0.0363091
Gluconeogenese	2-Oxoglutarate	Glutaric acid, 2-oxo- (1MEOX) 2TMS mz198 RT22.39 RI1588.8	22.4248	-1.09095		-1.65814		-0.567187		1.18386		0.0514985		-1.13236		3.43685	*	3.69776	**	0.260907		***		**	0.54725	*	0.134595		-0.412655		0.39265		0.48279	*	0.0901406
Gluconeogenese	Malate	Malic acid 3TMS mz335 RT20.70 RI1509.5	20.6791	-0.747983		-0.730028		0.0179551		0.0935826		-0.00159532		-0.0951779		0.395773		0.241389		-0.154384		***			-0.000731615		-0.540532		-0.539801		0.760679		0.720759		-0.0399203
Gluconeogenese	Succinate	Succinic acid 2TMS mz247 RT16.62 RI1325.5	16.6601	-0.518307		-0.521286	*	-0.00297921		0.196224		0.309783	*	0.113559		0.876935	*	1.0443	***	0.167368				***	0.248647		-0.116869		-0.365516		2.69588	**	2.81096	**	0.115085
Glyclolysis	Pyruvate	Pyruvic acid (1MEOX) (1TMS) mz174 RT9.82 RI1081.9	10.0666	-0.0133991		-0.527849		-0.51445		0.538728		0.539584		0.000856165		1.27426		1.75844	**	0.484181				**	0.225194		0.0630879		-0.162106		-0.393831		-0.450681	*	-0.0568497
Hormone metabolism	Salicylic acid-glucose	Salicylic acid-glucopyranoside 5TMS mz267 RT38.26 RI2620.0	38.0972	-1.22786		-1.38694		-0.159072		0.50527		-0.820627		-1.3259		2.06777		2.1093	*	0.0415372		**			0.373664	**	0.3723	*	-0.00136422		0.0889568		0.360394		0.271437		**	**
Lipid metabolism	Ethanolamine	Ethanolamine 3TMS mz174 RT15.40 RI1276.1	15.3913	0.795918		1.30964	*	0.513717		-0.603126	*	-0.122521		0.480605		-0.0150152		-0.0522836		-0.0372683					0.0551248		-0.0609994		-0.116124	***	-0.014157		-0.132426		-0.11827
Major carbohydrate metabolism	Fructose	Fructose 5TMS mz133 RT28.26 RI1919.5	28.2774	-1.58435		-0.524809		1.05954		0.0901377		-0.08129		-0.171428		0.51423		0.0372212		-0.477009		***			0.390166		0.19317		-0.196995		2.01034	**	2.09786	**	0.0875169
Major carbohydrate metabolism	Glucose?	Glucopyranose [-H20] 4TMS mz232 RT26.11 RI1791.4	26.1292	-0.441961		-0.250528		0.191433		-0.0771659		-0.0546634		0.0225024		0.0285859		-0.0673306		-0.0959164					0.0949876		0.344893		0.249905		-0.308441		0.122862		0.431303
Major carbohydrate metabolism	Glucose	Glucose (1MEOX) 5TMS mz217 RT28.79 RI1951.5	28.8098	-1.81145		-0.729456		1.08199		0.132023		-0.157167		-0.28919		-0.0540162		-0.314146		-0.260129		***			0.213224		0.410919		0.197695		-0.102925		0.139714		0.24264
Mineral nutrition	Phosphate	Phosphoric acid 3TMS mz 211 RT15.82 RI1293.1	15.8452	-0.751415		-0.338798		0.412617		-0.0247335		0.384412		0.409146		-0.148453		0.800348		0.948801					0.259787		-0.0564683		-0.316255		2.63728	**	2.76495	**	0.127663
Minor carbohydrate metabolism	Galactinol?	?Galactinol 9TMS mz217 RT43.51 RI3078.7	43.5185	-0.199629		-0.494601		-0.294972		-0.214219		-0.160503		0.0537156		0.441953		0.78814		0.346188					-0.0508131		-0.103718		-0.0529044		-1.46809	**	-1.34203	**	0.126062		**
Minor carbohydrate metabolism	Galactinol	Galactinol 9TMS mz204 RT43.30 RI3060.8	43.3287	-1.73266		-2.1511		-0.418447		-0.109588		-1.14673		-1.03714		0.663133	*	0.70292	*	0.0397874		***			0.148182		0.281665		0.133484		0.12288		-0.0548248		-0.177705
Minor carbohydrate metabolism	Galactonate	Galactonic acid 6TMS mz292 RT30.11 RI2033.7	29.87	-0.518338		-0.812477		-0.294139		0.300898		0.0835202		-0.217377		1.28223	*	1.66852	**	0.386289				**	-0.499212		-0.848029		-0.348816		0.484412		0.136739		-0.347673
Minor carbohydrate metabolism	Inositol	Inositol, myo- 6TMS mz265 RT31.49 RI2124.6	31.5089	0.0410756		-0.358746		-0.399822		0.275072		0.458077		0.183005		-0.796543	*	-0.532033		0.264509					0.0175704		0.287728		0.270157		0.381156		0.793563	*	0.412408
Minor carbohydrate metabolism	Melezitose	Melezitose 11TMS mz361 RT47.35 RI3460.7	47.3749	-0.653034		-1.34221		-0.68918		0.0720637		-0.174676		-0.246739		0.28218		1.00282	*	0.72064	*				-0.49663		-1.52661		-1.02998		0.101755		-0.201242		-0.302997		**
Minor carbohydrate metabolism	Ribitol	Ribitol 5TMS mz217 RT25.45 RI1754.6	25.4764	-0.416481		-0.281017		0.135465		-0.0844385		-0.53038		-0.445942		0.187448		0.419975		0.232527		***			0.0224352		-0.0466893		-0.0691244		-0.0546169		-0.0619857		-0.00736885
Minor carbohydrate metabolism	Threitol	Threitol 4TMS mz217 RT21.05 RI1524.6	21.0773	0.0144903		0.0269066		0.0124163		-0.0183798		0.0176081		0.0359879		-0.945957	**	-0.734162	***	0.211794		***			0.644235		0.503239		-0.140996		1.06838		1.13982		0.0714393
Nucleotide metabolism	Adenosine	Adenosine 4TMS mz230 RT38.78 RI2662.8	38.6388	-0.728156		-2.13708	*	-1.40892	*	0.549534		-0.187384		-0.736918		1.56496	*	1.51335	*	-0.0516145		**		***	-0.645701		-1.01125		-0.365553		-0.240539		-0.221343		0.0191958
Nucleotide metabolism	Beta-Alanine	Alanine beta 3TMS mz248 RT19.20 RI1438.7	19.2205	0.0970801		-0.103641		-0.200721		-0.377826		-0.125721		0.252105		-0.025085		-0.160637		-0.135552		**			-0.518796		-1.29204		-0.773242		1.31214	*	1.62468		0.312538
Polyamine metabolism	Putrescine	?Putrescine 4TMS mz174 RT25.32 RI1747.2	25.3422	0.157904		0.702751		0.544847		0.164587		0.370882		0.206295		-0.168487		-0.537209		-0.368722					-0.14907		-0.190208		-0.0411384		0.468584		-0.128135		-0.596719
Redox regulation	Ascorbate	Ascorbic acid mz332 RT29.18 RI1939.1	29.1941	0.454817		-4.66863		-5.12345		1.25842		1.39937		0.140953		-1.98043		-1.18832		0.792109					-0.0631657		-0.118642		-0.0554759		0.373878		0.255216		-0.118662
Redox regulation	Dehydroascorbate	Dehydroascorbic acid 2MEOX mz157 RT27.45 RI1870.4	27.5783	-0.360006		-0.272734		0.0872715		0.668035		-0.383939		-1.05197	*	0.937938		0.981737	*	0.0437984					0.90306		0.808319		-0.0947407		1.2965	*	1.84608	*	0.549574		**	**
Redox regulation	Mannose-6-phosphate	Hexose-6-P (Mannose/glucose BP) mz387 RT35.27 RI2389.0	35.259	-1.85633		-1.90225		-0.0459269		-0.0617174		-0.806809		-0.745092		1.77944		1.54633	*	-0.233115					0.384631		0.517902		0.133271		0.674333		0.628546		-0.0457867
Redox regulation	Lyxonate	Lyxonic acid 5TMS mz292 RT26.18 RI1795.3	26.2171	-0.815579		-0.985763		-0.170184		0.183254		-0.317408		-0.500662		1.59461		1.78277	**	0.188165		**			-0.447891		-1.65836		-1.21047		2.11885		2.52006	*	0.401201
Redox regulation	Pyroglutamate	Pyroglutamic acid 2TMS mz258 RT21.21 RI1531.8	21.2625	-0.424011		-0.573865		-0.149853		0.0206674		-0.0675556		-0.088223		0.238503		0.409846	*	0.171343		**			0.343784		-0.601876		-0.94566		1.4495		2.05814		0.608642
Redox regulation	Threonate	Threonic acid 4TMS mz292 RT22.28 RI1583.1	22.2998	-0.962547		-1.2164	*	-0.253857		0.314279		-0.00495207		-0.319231		1.38031		1.86042	*	0.480109					-0.321969		-0.0702234		0.251745		0.0702725		0.186787		0.116514
Secondary metabolism	Chlorogenate-cis	3-cis-Caffeoylquinic acid 6TMS mz345 RT43.16 RI3046.4	43.3565	-0.919023		-3.03923		-2.1202		0.841665		0.225913		-0.615752		2.29039		2.48387		0.193471					0.311856		1.04397	***	0.732114	*	-0.321142		-0.204598		0.116544		***	***	***
Secondary metabolism	Chlorogenate-trans	3-trans-Caffeoylquinic acid 6TMS mz324 RT44.44 RI3167.6	44.4074	-1.56262		-3.00006		-1.43744		0.373539		-0.529006		-0.902545		2.58299		2.91342	**	0.330434		**			0.605421		0.830483	*	0.225062		-0.356662		-0.667387		-0.310725		**		**
Secondary metabolism	4-Caffeoylquinate-cis	4-cis-Caffeoylquinic acid 6TMS mz307 RT43.37 RI3066.6	43.5232	-1.06054		-3.16461		-2.10407		0.503239		0.0207091		-0.48253		2.0759		2.31476		0.238862					-0.0223737		-0.506611		-0.484237		0.237275		-0.448046		-0.685321
Secondary metabolism	4-Caffeoylquinate-trans	4-trans-caffeoylquinic acid 6TMS mz307 RT45.03 RI3225.5	44.8981	-1.97953		-4.43636		-2.45684		0.150633		-0.667566		-0.818199		2.39218		2.83445	**	0.442268					-0.0737886		-0.112506		-0.0387172		-0.119713		0.213362		0.333075
Secondary metabolism	5-Caffeoylquinate	5-trans-caffeoylquinic acid 6TMS mz307 RT45.26 RI3247.0	45.236	-1.80573		-3.25065		-1.44492		0.323413		-0.691411		-1.01482		3.43402		3.4703		0.0362759					-0.224583		-0.791056		-0.566473		0.482355		-1.78666		-2.26902
Secondary metabolism	Arbutin	Arbutin mz254 RT38.34 RI2626.9	38.5046	-0.11268		-0.260749	*	-0.148069		0.0475276		0.184744		0.137217		-0.220179		0.275485		0.495664					-0.00958812		-0.147624		-0.138036		0.316571		0.260198		-0.0563727
Secondary metabolism	Dopamine	Dopamine 4TMS mz174 RT31.05 RI2095.8	31.0506	-0.506824	*	-1.00731	*	-0.500482		-0.0991966		-0.353248		-0.254051		0.19843		0.341927		0.143496		***			0.148276		0.669861		0.521586		0.293415		0.106886		-0.186529
Secondary metabolism	Quinate	Quinic acid 5TMS mz255 RT27.82 RI1892.8	27.8422	-0.730358		-0.687773		0.0425849		0.0931891		-0.291352		-0.384541		0.211418		0.369013		0.157595					-0.0385044		-1.80056		-1.76206		1.21739		2.41722		1.19983
Unknown	Propanol?	? Propane-1,2-diol (2TMS) mz117 RT8.27 RI1032.5	8.31633	1.18759		-0.139484		-1.32707		0.00562941		0.173312		0.167682		-0.430657		-0.232646		0.198011					-0.389013		-0.419035		-0.0300229		0.318306		0.369718		0.0514126
Unknown	Butanoic Acid	?Butanoic acid 3TMS mz219 RT19.02 RI1427.1	19.0353	-1.1454		-1.68274		-0.537341		0.669638		-0.0988558		-0.768494		1.05436	*	1.77309	*	0.71873				***	-0.100707		-0.148598		-0.0478907		0.175951		0.0813386		-0.0946122		**
Unknown	Dodecanol?	?Dodecanol 1TMS mz243 RT19.47 RI1448.7	19.4798	0.108649		0.190074		0.0814249		-0.381759		-0.130958		0.250801		-0.102026		-0.203539		-0.101513					-0.130756		-0.202281		-0.071525		0.632288	**	0.607504	*	-0.0247844
Unknown	Butylamine	Butylamine 2TMS mz128 RT10.73 RI1111.5	10.951	0.126508		0.0411861		-0.0853216		-0.0804576		0.471976		0.552434		-0.28131		0.457889		0.739199	*	***			0.306847		0.252741		-0.0541057		-0.0869215		-0.555806		-0.468884
Unknown	Carbodiimide	Carbodiimide 2TMS mz171 RT7.18 RI997.8	7.21852	-0.212931		0.0665252		0.279456		-0.417312		-0.702779		-0.285467		-0.469997		-0.0780095		0.391988					0.023171		-0.464463		-0.487634		2.2421	**	2.17934	**	-0.0627585
Unknown	Maleate	Maleic acid 2TMS mz245 RT16.42 RI1317.9	16.4656	-0.339914		-0.391302		-0.0513876		0.0378732		-0.103223		-0.141097		1.06673		1.44103	***	0.374304		***		**	0.151917		-0.13161		-0.283527		0.566292	*	0.341465		-0.224827
Unknown	Unknown	Unknown mz103 RT20.39 RI1492.6	20.3873	-0.41087		-0.558001		-0.147131		0.496301		1.81146		1.31516		-0.644762		-0.233991		0.410771	*				-0.0516171		-0.769098		-0.717481		0.190076		-0.396219		-0.586295		***
Unknown	Unknown	Unknown mz114 RT34.19 RI2311.6	34.3562	-0.2643		-0.132996		0.131304		0.00914795		-0.0950984		-0.104246		0.0395633		0.0819567		0.0423934					-0.208279		-0.605391		-0.397112	*	0.46263		-0.52976		-0.99239		**
Unknown	Unknown	Unknown mz117 RT14.99 RI1259.3	15.0394	0.543554		0.431712		-0.111842		-0.00903921		0.250573		0.259612		-0.217124		-0.123243		0.093881					-0.000802658		-0.349484		-0.348681		0.200631		0.145557		-0.0550739
Unknown	Unknown	Unknown mz117 RT23.04 RI1623.2	23.0638	-1.0734		-0.875702		0.197694		0.0468721		-0.60605		-0.652922		1.28573		1.64561	**	0.359881		***		**	-0.296931		-0.733343		-0.436413		-0.0147905		-0.269838		-0.255048		**
Unknown	Unknown	Unknown mz117 RT26.29 RI1800.7	26.2588	0.285482		0.580544		0.295062		-0.217968		0.155368		0.373335		-1.28702	*	-0.639291		0.64773		***			-4.54669		-3.98575		0.560936		-0.190096		0.251779		0.441875
Unknown	Unknown	Unknown mz119 RT36.53 RI2484.9	36.5138	-0.225419		-0.628067	*	-0.402648		-0.0150394		0.124585		0.139625		-0.0328761		-0.0411212		-0.00824509				**	-0.123398		-0.410847		-0.287449		0.783312		0.357022		-0.42629
Unknown	Unknown	Unknown mz133 RT25.07 RI1733.8	25.0504	0.313684		1.06092	*	0.747234	**	-0.751041		-0.548689		0.202352		0.00660541		0.673156		0.66655			**	**	0.133352		0.241251		0.1079		-0.925447	*	-0.156027		0.76942		***
Unknown	Unknown	Unknown mz133 RT26.69 RI1823.9	26.6847	-0.445653		-0.539886		-0.0942329		0.278066		-0.374078		-0.652143		0.958503		0.929535		-0.0289673					-0.12091		0.407435		0.528345		0.0169467		0.207089		0.190143
Unknown	Unknown	Unknown mz133 RT37.26 RI2541.8	37.2546	0.203089		0.129429		-0.0736599		0.113544		0.124288		0.0107435		0.0765727		0.0863949		0.0098222					0.253711		-0.113397		-0.367108		-0.011842		-0.0969359		-0.085094
Unknown	Unknown	Unknown mz135 RT39.71 RI2740.7	39.6758	-0.0338543		-0.0652351		-0.0313808		0.209342		0.440505		0.231163		0.804705		1.10604	**	0.301335					0.725819		0.992157	*	0.266337		-0.486963		-0.678828		-0.191866
Unknown	Unknown	Unknown mz142 RT13.19 RI1189.6	13.1548	0.10913		0.221937		0.112807		-0.00786924		0.41854		0.426409		-0.380629		0.392969		0.773597	**	***			-0.00722218		0.155442		0.162665		0.00539874		0.0291793		0.0237806
Unknown	Unknown	Unknown mz149 RT37.34 RI2547.4	37.324	1.02523		0.471612		-0.553617		1.33832		0.676491		-0.661834		-0.0176495		0.00630823		0.0239578					-0.00684188		0.0391108		0.0459527		1.34012		1.77851	***	0.438391
Unknown	Unknown	Unknown mz155 RT20.24 RI1485.7	20.4429	-0.035753		0.0353671		0.0711201		0.0833716		0.449138		0.365766		-0.383752		0.123619		0.507371					-0.561755		-0.968656		-0.406901		0.390792		0.353255		-0.0375364
Unknown	Unknown	Unknown mz157 RT24.92 RI1725.7	24.8329	0.0136716		-0.353916	*	-0.367588	*	-0.0400471		0.178379		0.218426		-0.177399		-0.078977		0.0984224	*			**	0.708489		0.14202		-0.566469		-0.115488		-0.129163		-0.013675		**
Unknown	Unknown	Unknown mz157 RT36.08 RI2450.6	36.0832	-0.347578		-0.24471	*	0.102868		-0.031247		-0.342555		-0.311308	*	-0.071134		-0.0147238		0.0564102		***			0.46486		0.575672		0.110812		0.739856		1.15052	*	0.410665
Unknown	Unknown	Unknown mz157 RT36.17 RI2457.5	36.148	-0.221195		-0.129241		0.0919544		-0.0481547		-0.236369		-0.188214		-0.0797648		-0.0408848		0.03888		**			-0.212093		0.151662		0.363755		-0.10929		-0.0874408		0.0218495
Unknown	Unknown	Unknown mz174 RT12.51 RI1167.7	12.4789	0.137039		0.421562		0.284522		-0.00749224		0.517742		0.525234		-0.945044		0.090428		1.03547		***			-0.0597496		-0.78515		-0.7254		0.680589	*	0.303149		-0.37744
Unknown	Unknown	Unknown mz174 RT26.89 RI1836.8	26.9208	0.00513276		-0.0562309		-0.0613637		0.0247186		0.0782561		0.0535375		0.283126		0.241823		-0.0413039		**			0.0837465		-0.500153		-0.5839		0.374024	*	0.036714		-0.33731
Unknown	Unknown	Unknown mz175 RT37.91 RI2591.9	37.9305	-0.405902		-0.584796		-0.178894		0.493773		0.330112		-0.163661		0.11898		0.284318		0.165338					-0.614996		-0.86303		-0.248034		0.121785		0.417855		0.29607
Unknown	Unknown	Unknown mz175 RT38.16 RI2611.6	38.1111	-0.593931		-0.343554		0.250377		-0.0366291		-0.66768		-0.631051		0.408883		0.494994		0.0861107		***			-0.200677		-0.358105		-0.157428		0.213448		-0.175648		-0.389096
Unknown	Unknown	Unknown mz184 RT17.08 RI1344.3	17.049	0.12489		-0.594079		-0.718969		-0.129258		0.279935		0.409194		0.265166		0.851554		0.586388					0.59208		0.455101		-0.136979		1.13649	*	1.55532	**	0.418833		**	**
Unknown	Unknown	Unknown mz184 RT7.81 RI1017.7	7.64935	-0.269655		-0.292073		-0.0224181		-0.143322		-0.426774		-0.283452		0.492985		0.722188	*	0.229202		**			-0.283667		-1.55283		-1.26916		0.649878		0.00597765		-0.643901		***
Unknown	Unknown	Unknown mz191 RT41.20 RI2869.4	41.1989	-0.640308		-0.803052	*	-0.162743		0.398351		0.151516		-0.246835		0.945365		1.28265	**	0.337282		***			1.35128		0.45139		-0.899894		-0.38717		0.379282		0.766452
Unknown	Unknown	Unknown mz191 RT42.97 RI3028.9	42.9814	-0.622886		-0.422357		0.200529		0.0970048		0.38994		0.292935		-0.0256713		0.208239		0.233911		***			-0.00877247		-0.139122		-0.13035		0.24605		0.123166		-0.122884		***
Unknown	Unknown	Unknown mz196 RT16.81 RI1333.2	16.8407	-0.328562		-0.753487	***	-0.424925		-0.119821		-0.332455		-0.212634		0.0692838		0.626296		0.557012					-0.389874		-0.56891		-0.179036		1.33018		1.23415	*	-0.096037
Unknown	Unknown	UNknown mz201 RT21.43 RI1543.0	21.3274	-0.369334		-0.0235398		0.345794		0.424412		-0.129318		-0.55373		0.19612		0.215552		0.0194325		**			-0.256958		-0.586435		-0.329477		-0.858691		-2.87259	**	-2.0139			**
Unknown	Unknown	Unknown mz204 RT29.08 RI1968.9	29.0922	0.141012		0.013892		-0.12712		0.0188448		0.235279		0.216434		0.110679		0.283776		0.173097	*				-0.252892		-0.311863		-0.0589713		-0.345136		-0.762415	*	-0.417279		**	**
Unknown	Unknown	Unknown mz204 RT29.36 RI1985.7	29.37	0.00853174		-0.0261272		-0.0346589		0.060656		0.129875		0.0692193		0.309512		0.246302		-0.0632096		**			-0.244139		0.451717		0.695856		0.277296		0.467006	*	0.189711
Unknown	Unknown	Unknown mz204 RT29.81 RI2013.8	29.8422	-0.425627		-0.18619		0.239436		-0.66763		0.203006		0.870636		-0.875002		-1.91172		-1.03672					-0.261985		-0.383022		-0.121037		0.0067729		-0.097828		-0.104601		**
Unknown	Unknown	Unknown mz204 RT30.60 RI2067.0	30.495	-1.14403		-0.324128		0.819902		0.300558		0.153594		-0.146965		0.455281		0.0305869		-0.424694		***			-0.151848		-0.110955		0.0408922		0.360374		0.00122903		-0.359145
Unknown	Unknown	Unknown mz204 RT31.26 RI2108.9	31.2821	0.168438		0.16179		-0.00664862		-0.00254609		0.604521	*	0.607067	*	-0.00508922		0.186936		0.192025		***			0.647895		0.553273		-0.0946224		-0.490088		-0.926378		-0.436291
Unknown	Unknown	Unknown mz204 RT31.64 RI2134.6	31.6154	-1.24625		-1.56008		-0.313838		-0.629431		-0.990108		-0.360677		0.306853		-0.130016		-0.436869					0.159881		0.490449		0.330568		-0.138731		-0.802349		-0.663617		**
Unknown	Unknown	Unknown mz204 RT37.47 RI2557.5	37.6249	-0.427837		-0.203724		0.224113		-0.0657582		-0.446734		-0.380976		0.336792		0.382654	*	0.0458622		***			-0.00170812		-0.209595		-0.207887		0.0866955		0.194727		0.108032
Unknown	Unknown	Unknown mz204 RT44.04 RI3130.5	44.0648	-0.258217		-0.331414		-0.0731968		0.120461		-0.235322		-0.355783		0.295273		0.3273		0.0320271					-0.620376		-1.36158		-0.741201		1.47946		-0.412315		-1.89177
Unknown	Unknown	Unknown mz204 RT45.50 RI3271.9	45.5324	-1.05437		-1.37411		-0.319741		-0.13933		-0.608828		-0.469498		1.68507		1.95191	*	0.266848					-0.377411		-1.53341		-1.156		0.633808	**	0.343594		-0.290214		***
Unknown	Unknown	Unknown mz205 RT25.75 RI1771.0	25.7634	-0.667302		-0.219026		0.448276		-0.183666		-0.594659		-0.410993		0.464188		0.32045		-0.143739		**			0.335626		0.388508		0.0528821		0.121301		0.273255		0.151954
Unknown	Unknown	Unknown mz214 RT14.01 RI1219.9	13.9281	-0.0545464		-1.77383	*	-1.71929		-0.166571		-0.352848		-0.186277		1.48478	*	1.31317		-0.171612					-0.728838		-1.26337		-0.534527		2.45674	*	2.20614	*	-0.250606
Unknown	Unknown	Unknown mz214 RT25.86 RI1777.1	25.8792	0.451176		0.838838		0.387662		-0.30987		-0.172585		0.137285		0.100188		0.658386		0.558199					-0.471696		-1.11036	*	-0.63866	*	-0.196171		-0.789319	*	-0.593149		***	***
Unknown	Unknown	Unknown mz214 RT29.42 RI1989.2	29.4071	0.112256		0.474737		0.362481		0.699987	*	-0.28879		-0.988777	*	0.50579		0.660893		0.155103		**			-0.0578256		0.419705		0.47753		0.492934		0.512932		0.0199986
Unknown	Unknown	Unknown mz217 RT25.62 RI1763.9	25.6524	0.342664		0.231083		-0.111581		4.37664		1.8965		-2.48014		-2.33563		-0.228436		2.1072					0.162132		0.426389	*	0.264257		-0.657199		-0.649073		0.00812649
Unknown	Unknown	Unknown mz219 RT29.52 RI1995.1	29.5459	-0.074169		-1.01417		-0.939996		0.417378		0.695608		0.27823		1.20789		1.93309	*	0.725201					0.471534		0.674682	*	0.203148		-0.0976811		-0.322803		-0.225121				**
Unknown	Unknown	UNknown mz219 RT38.00 RI2597.9	38.1574	-0.21489		-0.158133		0.0567573		0.0295889		-0.111494		-0.141083		0.162201		0.344423		0.182222		***			0.627923		0.949721		0.321797		-1.93586		-2.27095		-0.335095		**
Unknown	Unknown	Unknown mz220 RT21.93 RI1566.7	21.9618	-0.744252	*	-1.0725	**	-0.328248		0.0882491		-0.523293		-0.611543		1.12431	*	1.37448	**	0.250171		***		**	0.0192077		-0.293169		-0.312377		0.426972		0.57745		0.150478
Unknown	Unknown	Unknown mz223 RT37.15 RI2532.9	37.1665	-0.527993		-0.556173		-0.0281801		-0.00689898		0.357385		0.364284		0.169942		0.756649		0.586707					0.0183115		-0.936474		-0.954786		0.956125	*	1.0146		0.0584752
Unknown	Unknown	Unknown mz226 RT21.56 RI1549.1	21.6005	-0.329811		-0.485687		-0.155876		0.522094		0.332441		-0.189653		1.22601	*	1.95293	*	0.726929		***	**	**	-0.149648		-0.599956		-0.450308		0.966449	*	1.09383		0.127384		**
Unknown	Unknown	Unknown mz228 RT15.10 RI1264.0	15.1552	-0.0715492		0.0187335		0.0902827		0.0589909		0.0562274		-0.00276349		0.0168988		0.107755		0.0908567					-0.122453		-0.261606		-0.139154		-0.376293		0.480021	**	0.856314
Unknown	Unknown	Unknown mz228 RT20.99 RI1521.7	21.0171	-0.0564717		0.0983849		0.154857		0.0310148		-0.300859		-0.331874		1.52743	**	2.35356	*	0.826136		***		**	-0.227875		-0.771203	*	-0.543328		1.28534		1.88623		0.600896
Unknown	Unknown	Unknown mz233 RT12.85 RI1178.8	12.9743	-0.408338		-0.453675		-0.0453374		0.0473029		-0.0263704		-0.0736733		0.37542		0.975993	**	0.600573	**			**	-0.0885075		-0.183936		-0.0954287		0.592739		0.262359	*	-0.330379		***
Unknown	Unknown	Unknown mz244 RT29.00 RI1963.7	29.0182	0.190437		0.361632		0.171195		0.666304		-0.316727		-0.983031	*	0.666594		0.929244		0.262649		**			-0.329431		-0.289734		0.0396968		0.804679		0.989116		0.184437		**
Unknown	Unknown	Unknown mz245 RT23.94 RI1671.8	23.9669	-0.5174		-0.651993		-0.134593		0.312508		-0.0291091		-0.341617		0.614911		0.835043	**	0.220132					-0.0764762		0.0392273		0.115703		-0.508655		-0.47465	**	0.034005	**	***
Unknown	Unknown	Unknown mz246 RT29.29 RI1980.8	29.3052	-0.808427		-0.693668		0.114759		1.17985		0.118489		-1.06137		1.00579	*	1.06509	*	0.0592972				**	0.572636		0.794476	*	0.22184		0.0382618		-0.08834	*	-0.126602		**		**
Unknown	Unknown	Unknown mz259 RT40.16 RI2777.2	40.1619	-0.424934		-0.0414133		0.38352		0.0321571		-0.282457		-0.314614		0.583227		0.695218	*	0.111991		***			-0.119049		-0.0128971		0.106152		-0.210054		0.293965	*	0.504018
Unknown	Unknown	Unknown mz259 RT40.73 RI2827.1	40.699	-0.525464		-0.128725		0.396739		0.0233563		-0.328403		-0.351759		0.493036		0.0995216		-0.393515		**			0.373947		0.440289		0.0663416		0.154367		0.235055		0.0806886
Unknown	Unknown	Unknown mz262 RT35.60 RI2413.3	35.6294	-0.494874		-0.232929		0.261945		-0.0482926		-0.377937		-0.329644		0.548528		0.552041	*	0.00351269		***			-0.133471		-0.527763		-0.394292		0.667318		0.77409	*	0.106772
Unknown	Unknown	Unknown mz275 RT23.16 RI1629.3.2	23.1796	-0.209132		-0.10736		0.101772		0.129258		0.996157		0.866898		0.330988		0.935631	*	0.604642					-0.186589		-0.348742		-0.162153		0.487713	*	0.7823		0.294587		***
Unknown	Unknown	Unknown mz275 RT37.61 RI2569.7	37.824	-0.588482		-0.310655		0.277827		-0.14938		-0.221759		-0.0723791		0.947011		1.04756	*	0.100552					-0.264691		-0.797739		-0.533048		0.797439	*	0.950322		0.152883		***
Unknown	Unknown	Unknown mz275 RT38.99 RI2680.8	38.9952	-0.652162		-0.677057	*	-0.0248945		0.30628		0.0820725		-0.224207		0.742309		1.08196	*	0.339655		**			-0.202079		0.635599		0.837678		-0.711025		-0.718336		-0.00731038
Unknown	Unknown	Unknown mz277 RT41.11 RI2860.7	41.1202	0.102532		-0.24126		-0.343793		0.297682		0.869129		0.571448		0.972262		1.16472	*	0.192456					-0.43496		-0.735647		-0.300687		0.494407		0.844573		0.350166
Unknown	Unknown	Unknown mz288 RT21.85 RI1563.0	21.8414	-0.614866		-0.827353		-0.212486		1.02292		0.066329		-0.956588		2.53564	*	2.86921	**	0.333569		***		**	-0.0809152		-0.504539		-0.423624		1.06668		0.204779		-0.861904
Unknown	Unknown	Unknown mz288 RT24.07 RI1679.4	24.1151	-0.117804		-1.15391		-1.03611		0.666001		1.14056		0.474554		1.27274		1.43689	*	0.164148					-0.157172		0.197296		0.354468		0.194662		-0.583378		-0.77804
Unknown	Unknown	Unknown mz290 RT34.39 RI2325.7	34.4118	-0.755975		-0.875114		-0.119139		0.109435		-0.223842		-0.333277		0.927462		0.941286	*	0.0138245					0.0249518		-0.52155		-0.546502		0.453088	**	1.0848	**	0.631715
Unknown	Unknown	Unknown mz292 RT23.04 RI1623.2	23.036	-1.1387		-0.987866		0.150836		0.134506		-0.577658		-0.712164		1.44023		1.83206	**	0.39183		***		**	-1.30064		-1.67462		-0.373987		-0.650256		-0.134091		0.516165
Unknown	Unknown	Unknown mz292 RT25.78 RI1772.6	25.8097	-0.349761		-0.626471		-0.27671		0.0523219		0.28264		0.230319		0.673356		1.01521	*	0.341852	*				-0.0141493		-0.138199		-0.12405		0.0836253		0.420536	**	0.336911
Unknown	Unknown	Unknown mz292 RT26.56 RI1816.6	26.5829	-0.332189		-0.732448		-0.400259		0.383893		0.623451		0.239558		0.701222		1.16683	**	0.465609					-0.164845		-0.454948		-0.290103		0.982141		0.798128		-0.184014
Unknown	Unknown	Unknown mz292 RT35.66 RI2418.0	35.685	-0.320336		-0.231672		0.088664		0.236322		0.0215556		-0.214766		0.869194		0.965547	**	0.0963529		**			0.0737861		0.0649793		-0.00880676		-0.247385		-0.206963		0.0404223
Unknown	Unknown	Unknown mz293 RT42.04 RI2943.3	42.0554	-0.04999		-0.249462		-0.199472		-0.310227		-0.152113		0.158114		0.902191		1.26792	*	0.365726					0.109549		0.212471		0.102922		-0.41561		-0.179289	**	0.236321
Unknown	Unknown	Unknown mz302 RT25.69 RI1767.5	25.7079	0.555564		0.636219		0.0806546		-0.586147		-0.246712		0.339435		0.0466399		0.914003		0.867363					-0.0045238		0.0729737		0.0774975		-0.245527	*	0.264796	***	0.510322
Unknown	Unknown	Unknown mz302 RT32.34 RI2180.8	32.3099	-1.24974		-0.834499		0.415239		0.345054		-0.789635		-1.13469		1.73159	*	1.81014	*	0.0785529		***		**	-0.157717		-0.258943		-0.101226		0.829522		0.570097		-0.259425		**
Unknown	Unknown	Unknown mz306 RT18.12 RI1386.1	18.0906	-0.169889		-0.173551		-0.00366177		0.113829		0.115852		0.00202315		0.487266		0.809649	**	0.322384	*			**	0.36482		0.0414062		-0.323414		-0.101646		-0.0452198		0.0564262
Unknown	Unknown	Unknown mz306 RT22.69 RI1603.2	22.7212	-0.630986		-0.648794		-0.0178078		-0.0334737		-0.472739		-0.439266		0.685788		0.783582		0.097794		**			-0.911976		-1.09282		-0.180844		1.42448		1.58994		0.165455		**
Unknown	Unknown	Unknown mz316 RT27.27	27.2264	-0.273549		-0.250802		0.0227472		0.617624		-0.422682		-1.04031	*	0.900323		0.832127	*	-0.0681962					0.125333		-0.0143712		-0.139704		0.196682		0.0559311	**	-0.140751
Unknown	Unknown	Unknown mz318 RT44.60 RI3183.0	44.6342	-0.554333		-0.931989		-0.377655		-0.117777		-0.103186		0.0145912		0.850553		0.915294		0.064741		***			-0.369283		-1.1306		-0.761313	**	1.04704		0.927163		-0.11988	*	***	**
Unknown	Unknown	Unknown mz319 RT23.76 RI1662.7	23.7909	-0.961245		-1.13388		-0.172639		0.630722		0.423085		-0.207638		0.181864		0.651886	*	0.470022	*	***			0.605759		0.616649		0.01089		0.485584		0.019213		-0.466371
Unknown	Unknown	Unknown mz319 RT31.91 RI2152.3	31.921	-0.5572		-0.430848		0.126351		0.189228		-0.555263		-0.744491		1.19525	*	1.24099	*	0.0457391		***			0.151622		0.699468		0.547846		0.103814		-0.386286		-0.4901
Unknown	Unknown	Unknown mz319 RT32.14 RI2168.0	32.1617	-0.441779		-0.261774		0.180004		0.0585332		-0.222125		-0.280658		0.528595		0.0990808		-0.429514		**			0.457135		0.522299	**	0.0651637		-0.259508		-0.148401		0.111107
Unknown	Unknown	Unknown mz319 RT32.27 RI2176.0	32.2775	-1.31391		-0.861556		0.452356		0.282522		-0.749103		-1.03162		1.76234	*	1.89336	**	0.131019		***		**	-0.249095		-0.510696		-0.261601		0.691919	**	1.12768	*	0.435758		**
Unknown	Unknown	Unknown mz319 RT32.34 RI2180.8	32.2821	-1.20651		-0.912943		0.293565		0.27603		-0.842244		-1.11827		1.75168	*	1.81032	*	0.0586378		***		**	-0.247539		-0.817059		-0.569519		0.154503		0.911093		0.75659
Unknown	Unknown	Unknown mz319 RT32.45 RI2187.8	32.4488	-0.656049		-0.464684		0.191364		0.499445		-0.189838		-0.689284		1.38699		1.44014	*	0.0531415		***			-0.760573		-1.18153		-0.420958		1.49313		1.72817		0.235038		***
Unknown	Unknown	Unknown mz319 RT32.52 RI2193.1	32.5691	-0.733052		-0.472774		0.260278		0.419348		-0.281036		-0.700383		1.39923	*	1.44203	**	0.0428008		***			-0.809453		-1.28048		-0.471029		1.58601		1.86061		0.2746		**
Unknown	Unknown	Unknown mz332 RT42.23 RI2959.5	42.2082	-0.860361		-1.39112		-0.530763		0.152156		-0.680154		-0.83231		1.25233		1.16795	*	-0.0843759		***			-0.37973		-0.873367		-0.493638		1.06119	*	1.22092		0.159724		***
Unknown	Unknown	Unknown mz333 RT30.86 RI2083.1	30.8885	-0.66038		-0.938195		-0.277816		-0.230495		-0.126438		0.104056		0.626971		0.76382		0.136849					-0.464357		-0.94672		-0.482363		1.10685	*	1.32535		0.218496		***
Unknown	Unknown	Unknown mz345 RT44.17 RI3142.5	44.1018	-1.54669		-2.41773		-0.871035		0.117798		-0.578944		-0.696742		3.05925		3.44754	*	0.388287		**			-0.364728		-0.817502		-0.452773		1.05281	*	1.46952	*	0.416712
Unknown	Unknown	Unknown mz351 RT35.45 RI2401.6	35.4072	-0.538496		-0.544613		-0.00611722		0.293575		-0.0739797		-0.367555		0.869926	*	0.929791	*	0.0598652		***			0.0495863		0.497331		0.447745	*	-1.21397		-0.453185	**	0.760786		**
Unknown	Unknown	Unknown mz357 RT32.96 RI2224.9	33.009	-1.88514		-3.13335		-1.2482		-2.60884		-0.990231		1.6186		-4.78224		-0.588554		4.19368					-0.316069		-1.07878		-0.762715		1.27118	*	1.55238	**	0.281202
Unknown	Unknown	Unknown mz360 RT30.76	30.7913	0.353238		-0.20372		-0.556958		0.825316		0.34952		-0.475796		-0.313039		-0.0039224		0.309116					-0.150626		-1.05075		-0.90012		1.0855		1.12334		0.0378451		***
Unknown	Unknown	Unknown mz360 RT36.77 RI2503.1	36.773	-0.635783		-0.723835	*	-0.0880528		-0.232365		-0.777625		-0.54526		0.933139		0.984149		0.0510094		***			0.674125		-0.583101		-1.25723	**	2.89616		3.18444		0.288287
Unknown	Unknown	Unknown mz361 RT34.71 RI2348.3	34.7173	-1.33503		-1.07371		0.261317		0.215543		0.783627	*	0.568084	**	0.57662		1.31383	**	0.737209					0.347742		0.554553		0.206811		-0.275985		-0.25584	*	0.0201452
Unknown	Unknown	Unknown mz361 RT37.77 RI2579.7	37.7685	-0.305667	*	-0.20665		0.0990175		2.00841		1.45774		-0.550667		0.855386		0.946571		0.0911851					-0.183632		-0.107253		0.0763783		-0.060465		0.0778153		0.13828
Unknown	Unknown	Unknown mz361 RT39.85 RI2752	39.85	-0.149028		-0.240036		-0.0910079		0.211415		-0.134506		-0.345921		1.09374		0.958314		-0.135429					0.0247142		-0.332061		-0.356775		1.02384	*	1.0589		0.035053		***
Unknown	Unknown	Unknown mz361 RT44.85 RI3206.6	44.9444	-0.454487		-0.143941		0.310546		0.227326		-1.20414		-1.43146		2.31499	*	2.80829	**	0.493292		***		***	0.0597448		-0.235004		-0.294748		0.104886	*	0.356623	*	0.251737
Unknown	Unknown	Unknown mz368 RT33.34 RI2251.8	33.384	-0.281705		-0.368955		-0.0872496		0.0230206		0.175012		0.151991		0.448471		0.422468		-0.0260035					-0.101446		-0.171232		-0.0697853		0.151624	*	0.253443		0.101819
Unknown	Unknown	Unknown mz369 RT13.29 RI1192.4	13.3076	-0.514172		-1.10941	*	-0.595235		0.277886		0.335069		0.0571831		0.365526		0.397607		0.0320811		***			-0.356518		-1.12313		-0.766616		0.758161	*	1.8127	**	1.05454
Unknown	Unknown	Unknown mz373 RT30.48 RI2058.2	30.4811	0.418971		0.708551		0.28958		0.319452		0.45886		0.139407		-0.192754		0.0611295		0.253883					-0.197886		-0.366937		-0.169051		-0.254835		-0.311701		-0.0568658		**
Unknown	Unknown	Unknown mz430 RT36.59 RI2489.3	36.5971	-0.890928		-1.17716		-0.286229		0.169566		-0.345087		-0.514654		0.942245		0.748072		-0.194173		**			0.29208		-0.010732		-0.302812		0.359344		0.469786		0.110442
Unknown	Unknown	Unknown mz436 RT26.41 RI1807.7	26.4302	-0.148241		-0.194521		-0.0462797		0.211512		0.149723		-0.0617886		0.776913		1.07549	*	0.298577		***			-0.0364373		0.0335213		0.0699586		0.223305		-0.0805689	*	-0.303874
Unknown	Unknown	Unknown mz447 RT32.27 RI2176.0	32.259	-0.235387		-2.14323		-1.90784		0.830831		0.763275		-0.0675561		1.8757	*	2.93288	*	1.05718	*	***		***	-0.0424661		0.21422		0.256686		-0.235836		0.189845	*	0.425681
Unknown	Unknown	Unknown mz535 RT38.53 RI2642.3	38.5462	-0.790377		-0.530277		0.2601		0.121661		-0.337157		-0.458818		0.463265		0.755865	*	0.2926		**			-0.0729085		-0.508406		-0.435497		0.515366		0.596871		0.0815049		***
Unknown	Unknown	Unknown mz91 RT35.75 RI2424.5	35.7684	-0.606964		-0.378389		0.228575		0.173594		-0.161161		-0.334755		1.29465	*	1.2895	**	-0.00515235		***			-0.331088		-0.614406		-0.283317		-1.67925		-0.19892		1.48033
