# Supplementary material for: Primary Metabolism, Phenylpropanoids and Antioxidant Pathways Are Regulated in Potato as a Response to Potato virus Y Infection
Source: PLoS One. 2016 Jan 4;11(1):e0146135. doi: 10.1371/journal.pone.0146135 (PMC4738437; doi:10.1371/journal.pone.0146135)
Supplement: S3 Table — The ratios were calculated between the PVYN-inoculated and mock-inoculated leaves (N:mock), the PVYNTN-inoculated and mock-inoculated leaves (NTN:mock), and between the virus isolates used for the PVY-inoculated plants (NTN:N). The corresponding metabolic pathways are assigned. CHO, carbohydrates; S, significance determined by student t-tests. *, p <0.05; **, p <0.01. (XLS) [file pone.0146135.s006.xls]

## Sheet: Sheet1
		1 dpi						3 dpi						6 dpi
		N:mock	S	NTN:mock	S	NTN:N	S	N:mock	S	NTN:mock	S	NTN:N	S	N:mock	S	NTN:mock	S	NTN:N	S
Major carbohydrate metabolism	CwInv	-0.590782	*	0.833018		1.4238		-0.272726		0.0901573		0.362884		2.59016		3.90371	*	1.31355
	FRK1	-0.11157		0.653325	*	0.764895	*	-0.280386		0.950389		1.23077		1.07837	*	1.38211		0.303733
	HKS	-0.18453		0.109448		0.293978		-0.043634		-0.473786		-0.430152		0.115072		0.435369	*	0.320297
	BAM3	-0.491403		-0.672853		-0.18145		-1.17206		-1.20933		-0.0372685		0.355393		1.32775	**	0.972358	*
GABA shunt	GAD1	-0.292728		0.596029	*	0.888757	*	0.9092		0.481448		-0.427753		2.04986	**	2.4519	*	0.402036
	SSADH	0.200646		0.803779		0.603133		0.170685		-0.294006		-0.464691	*	-0.210033		0.430817		0.64085
Phenylpropanoid	PAL	-0.202953		-0.332612		-0.129659		0.332132		-0.368026		-0.700158	*	0.275435		1.00304		0.727607
	C4H	-0.273038		0.0914297		0.364468		-0.247233		-0.487155		-0.239923		0.303885		0.849321		0.545436
