# Supplementary material for: Primary Metabolism, Phenylpropanoids and Antioxidant Pathways Are Regulated in Potato as a Response to Potato virus Y Infection
Source: PLoS One. 2016 Jan 4;11(1):e0146135. doi: 10.1371/journal.pone.0146135 (PMC4738437; doi:10.1371/journal.pone.0146135)
Supplement: S4 Table — (XLSX) [file pone.0146135.s007.xlsx]

## Sheet: Sheet1
Sample/Template	Checklist	Comment
Source	y	potato leaf
Method of preservation	y	liquid N2
Storage time (if appropriate)	y	1 year
Handling	y	frozen
Extraction method	y	MagMAX-96 Total RNA Isolation Kit (Ambion) using KingFisher apparatus (Thermo)
RNA: DNA-free	y	DNA degradation using DNaseI (Invitrogen) following manufacturers’ recommendations
Concentration	y	Nanodrop (Nanodrop Technologies)
RNA: integrity	y	gel electrophoresis
Inhibition-free	y	testing 10-times and 100-times diluted samples
Assay optimisation/validation
Accession number	y	See Table 3 in the main text
Amplicon details	y	See Table 3 in the main text
Primer sequence	y	See Table 3 in the main text
Probe sequence	y	See Table 3 in the main text
In silico	y	BLAST
empirical	y	see Experimental procedures
Priming conditions	y	random hexamere
PCR efficiency	y	dilution curve
RT
Protocols	y	30 μl of denaturated RNA (80 oC, 5 min) was mixed with 20 μl of reaction mix
Reagents	y	High Capacity cDNA Reverse Transcription Kit (ABI) following manufacturers’ recommendations
qPCR
Protocols	y	2 μl of diluted cDNA was tested in two parallel reactions in 10 μl of final reaction volume. 384-well reaction plates were used and analysed on Lightcycler LC480 apparatus (Roche) using real time data collection. Standard cycling conditions were used with added melting curve stage for SybrGreen reactions
Reagents	y	Universal Master Mix (TaqMan or SybrGreen, ABI)
NTC	y	In none of the NTCs amplification was detected
Data analysis
Specialist software	n	Lightcycler 480 software (Roche) and standard curve method was used for quantification of relative gene expression
Statistical justification	y	biological replications
Transparent, validated normalisation	y	Relative transcript copy number was scaled to the expression of COX gene or geometrical mean of COX and EF-1 gene expression
